# Supplementary material for: PSL-LCCL: a resource for subcellular protein localization in liver cancer cell line SK_HEP1
Source: Database (Oxford). 2022 Jan 17;2022:baab087. doi: 10.1093/database/baab087 (PMC9248857; doi:10.1093/database/baab087)
Supplement: baab087_Supp [file baab087_supp.zip]

Archive with 2 entries (2 files):
- supp_tables.xlsx
- supplementary.docx
