# Supplementary material for: PSL-LCCL: a resource for subcellular protein localization in liver cancer cell line SK_HEP1
Source: Database (Oxford). 2022 Jan 17;2022:baab087. doi: 10.1093/database/baab087 (PMC9248857; doi:10.1093/database/baab087)
Supplement: baab087_Supp [file baab087_supp.zip › supp_tables.xlsx]

## Sheet: Table S1 Marker Proteins
Table S1. Marker proteins used in this research
Protein.ID	Cluster	Neighborhood
O00115	clust1	Secretory
O00194	clust1	Secretory
O14773	clust1	Secretory
O15118	clust1	Secretory
O15121	clust1	Secretory
O15155	clust1	Secretory
O15258	clust1	Secretory
O15427	clust1	Secretory
O43402	clust1	Secretory
O75396	clust1	Secretory
O75844	clust1	Secretory
O75955	clust1	Secretory
O94905	clust1	Secretory
O95164	clust1	Secretory
O95573	clust1	Secretory
O95881	clust1	Secretory
O96005	clust1	Secretory
P00167	clust1	Secretory
P04062	clust1	Secretory
P05121	clust1	Secretory
P06865	clust1	Secretory
P07093	clust1	Secretory
P07099	clust1	Secretory
P07686	clust1	Secretory
P07711	clust1	Secretory
P08134	clust1	Secretory
P10619	clust1	Secretory
P11169	clust1	Secretory
P11717	clust1	Secretory
P13674	clust1	Secretory
P14314	clust1	Secretory
P15586	clust1	Secretory
P16278	clust1	Secretory
P18827	clust1	Secretory
P20645	clust1	Secretory
P21281	clust1	Secretory
P21291	clust1	Secretory
P21964	clust1	Secretory
P22307	clust1	Secretory
P24390	clust1	Secretory
P26885	clust1	Secretory
P27449	clust1	Secretory
P28799	clust1	Secretory
P30533	clust1	Secretory
P35610	clust1	Secretory
P36543	clust1	Secretory
P38571	clust1	Secretory
P38606	clust1	Secretory
P46977	clust1	Secretory
P50897	clust1	Secretory
P51151	clust1	Secretory
P51153	clust1	Secretory
P51636	clust1	Secretory
P51648	clust1	Secretory
P55145	clust1	Secretory
P60468	clust1	Secretory
P61006	clust1	Secretory
P61009	clust1	Secretory
P61020	clust1	Secretory
P61165	clust1	Secretory
P61421	clust1	Secretory
P61619	clust1	Secretory
P62136	clust1	Secretory
P62834	clust1	Secretory
P63218	clust1	Secretory
P67812	clust1	Secretory
Q01469	clust1	Secretory
Q03518	clust1	Secretory
Q06136	clust1	Secretory
Q08380	clust1	Secretory
Q08431	clust1	Secretory
Q10471	clust1	Secretory
Q12797	clust1	Secretory
Q12907	clust1	Secretory
Q13217	clust1	Secretory
Q13445	clust1	Secretory
Q13492	clust1	Secretory
Q13510	clust1	Secretory
Q14019	clust1	Secretory
Q14108	clust1	Secretory
Q14165	clust1	Secretory
Q14254	clust1	Secretory
Q14696	clust1	Secretory
Q14697	clust1	Secretory
Q14739	clust1	Secretory
Q15005	clust1	Secretory
Q15165	clust1	Secretory
Q15629	clust1	Secretory
Q15738	clust1	Secretory
Q3ZAQ7	clust1	Secretory
Q53GQ0	clust1	Secretory
Q5J8M3	clust1	Secretory
Q5JPE7	clust1	Secretory
Q68CQ7	clust1	Secretory
Q6NUT3	clust1	Secretory
Q6PCB7	clust1	Secretory
Q70UQ0	clust1	Secretory
Q86SF2	clust1	Secretory
Q86T03	clust1	Secretory
Q86UE4	clust1	Secretory
Q86UP2	clust1	Secretory
Q8IV08	clust1	Secretory
Q8N0U8	clust1	Secretory
Q8N6L1	clust1	Secretory
Q8N766	clust1	Secretory
Q8NBJ5	clust1	Secretory
Q8NBQ5	clust1	Secretory
Q8NBS9	clust1	Secretory
Q8NEW0	clust1	Secretory
Q8NHP8	clust1	Secretory
Q8TBQ9	clust1	Secretory
Q8TC12	clust1	Secretory
Q8TCJ2	clust1	Secretory
Q8TED1	clust1	Secretory
Q8WTV0	clust1	Secretory
Q92542	clust1	Secretory
Q969H8	clust1	Secretory
Q969M3	clust1	Secretory
Q969V3	clust1	Secretory
Q96A33	clust1	Secretory
Q96CS3	clust1	Secretory
Q96FQ6	clust1	Secretory
Q96G23	clust1	Secretory
Q96JJ7	clust1	Secretory
Q96S52	clust1	Secretory
Q99805	clust1	Secretory
Q9BQB6	clust1	Secretory
Q9BRX8	clust1	Secretory
Q9BSJ8	clust1	Secretory
Q9BT09	clust1	Secretory
Q9BTU6	clust1	Secretory
Q9BTV4	clust1	Secretory
Q9BUM1	clust1	Secretory
Q9BUN8	clust1	Secretory
Q9BW60	clust1	Secretory
Q9BXP2	clust1	Secretory
Q9C0H2	clust1	Secretory
Q9GZP9	clust1	Secretory
Q9H0U3	clust1	Secretory
Q9H299	clust1	Secretory
Q9H3N1	clust1	Secretory
Q9HB40	clust1	Secretory
Q9HC07	clust1	Secretory
Q9HD45	clust1	Secretory
Q9HDC9	clust1	Secretory
Q9NP72	clust1	Secretory
Q9NRP0	clust1	Secretory
Q9NTJ5	clust1	Secretory
Q9NW15	clust1	Secretory
Q9NZ01	clust1	Secretory
Q9P035	clust1	Secretory
Q9P0I2	clust1	Secretory
Q9P0L0	clust1	Secretory
Q9UBM7	clust1	Secretory
Q9UBR2	clust1	Secretory
Q9UHA4	clust1	Secretory
Q9UHG3	clust1	Secretory
Q9UL25	clust1	Secretory
Q9UM22	clust1	Secretory
Q9UMX5	clust1	Secretory
Q9Y2B0	clust1	Secretory
Q9Y2Q3	clust1	Secretory
Q9Y2Q5	clust1	Secretory
Q9Y394	clust1	Secretory
Q9Y3A6	clust1	Secretory
Q9Y3B3	clust1	Secretory
Q9Y3E0	clust1	Secretory
Q9Y4L1	clust1	Secretory
Q9Y5M8	clust1	Secretory
Q9Y5U9	clust1	Secretory
Q9Y696	clust1	Secretory
Q9Y6A9	clust1	Secretory
A2RRP1	clust2	Secretory
O00584	clust2	Secretory
O00754	clust2	Secretory
O75503	clust2	Secretory
O94766	clust2	Secretory
O94874	clust2	Secretory
P04066	clust2	Secretory
P05067	clust2	Secretory
P06280	clust2	Secretory
P08240	clust2	Secretory
P10253	clust2	Secretory
P11117	clust2	Secretory
P17050	clust2	Secretory
P48651	clust2	Secretory
P52943	clust2	Secretory
P54802	clust2	Secretory
P54852	clust2	Secretory
Q08379	clust2	Secretory
Q13286	clust2	Secretory
Q14573	clust2	Secretory
Q14956	clust2	Secretory
Q15035	clust2	Secretory
Q16706	clust2	Secretory
Q5JRA6	clust2	Secretory
Q5SWX8	clust2	Secretory
Q5T8D3	clust2	Secretory
Q5THK1	clust2	Secretory
Q5UCC4	clust2	Secretory
Q68D91	clust2	Secretory
Q6Y1H2	clust2	Secretory
Q6ZMG9	clust2	Secretory
Q6ZRP7	clust2	Secretory
Q6ZXV5	clust2	Secretory
Q8N138	clust2	Secretory
Q8N357	clust2	Secretory
Q8NBJ4	clust2	Secretory
Q8NBJ7	clust2	Secretory
Q8NCC3	clust2	Secretory
Q8TB61	clust2	Secretory
Q92520	clust2	Secretory
Q92544	clust2	Secretory
Q969X1	clust2	Secretory
Q96S66	clust2	Secretory
Q99519	clust2	Secretory
Q99571	clust2	Secretory
Q9BRN9	clust2	Secretory
Q9BU23	clust2	Secretory
Q9BWS9	clust2	Secretory
Q9BZF1	clust2	Secretory
Q9GZM5	clust2	Secretory
Q9H267	clust2	Secretory
Q9H2V7	clust2	Secretory
Q9H3H5	clust2	Secretory
Q9H488	clust2	Secretory
Q9H490	clust2	Secretory
Q9HCU5	clust2	Secretory
Q9NUQ7	clust2	Secretory
Q9NVV0	clust2	Secretory
Q9UHL4	clust2	Secretory
Q9Y2D5	clust2	Secretory
Q9Y673	clust2	Secretory
Q9Y679	clust2	Secretory
O00264	clust3	Secretory
O15173	clust3	Secretory
O15260	clust3	Secretory
O43169	clust3	Secretory
O43504	clust3	Secretory
P00387	clust3	Secretory
P04843	clust3	Secretory
P04844	clust3	Secretory
P05141	clust3	Secretory
P06576	clust3	Secretory
P07237	clust3	Secretory
P07339	clust3	Secretory
P07602	clust3	Secretory
P09486	clust3	Secretory
P10620	clust3	Secretory
P10809	clust3	Secretory
P11279	clust3	Secretory
P13473	clust3	Secretory
P13667	clust3	Secretory
P14625	clust3	Secretory
P16615	clust3	Secretory
P21796	clust3	Secretory
P23284	clust3	Secretory
P25705	clust3	Secretory
P26038	clust3	Secretory
P27105	clust3	Secretory
P27797	clust3	Secretory
P27824	clust3	Secretory
P30040	clust3	Secretory
P30101	clust3	Secretory
P35232	clust3	Secretory
P39656	clust3	Secretory
P45880	clust3	Secretory
P48509	clust3	Secretory
P49755	clust3	Secretory
P50454	clust3	Secretory
P51148	clust3	Secretory
P51149	clust3	Secretory
P51571	clust3	Secretory
P51572	clust3	Secretory
P60059	clust3	Secretory
P61604	clust3	Secretory
P61803	clust3	Secretory
P61916	clust3	Secretory
Q07021	clust3	Secretory
Q07065	clust3	Secretory
Q15084	clust3	Secretory
Q15363	clust3	Secretory
Q6IAA8	clust3	Secretory
Q6PIU2	clust3	Secretory
Q96AG4	clust3	Secretory
Q96S97	clust3	Secretory
Q9NVJ2	clust3	Secretory
Q9Y3E5	clust3	Secretory
A4D1E9	clust4	Mitochondria
O00411	clust4	Mitochondria
O75367	clust4	Mitochondria
O95071	clust4	Mitochondria
O95140	clust4	Mitochondria
O95169	clust4	Mitochondria
P05165	clust4	Mitochondria
P05166	clust4	Mitochondria
P08572	clust4	Mitochondria
P11498	clust4	Mitochondria
P12694	clust4	Mitochondria
P22033	clust4	Mitochondria
P23786	clust4	Mitochondria
P46199	clust4	Mitochondria
P49590	clust4	Mitochondria
P51784	clust4	Mitochondria
Q00613	clust4	Mitochondria
Q12955	clust4	Mitochondria
Q14997	clust4	Mitochondria
Q15751	clust4	Mitochondria
Q4G176	clust4	Mitochondria
Q53S33	clust4	Mitochondria
Q5T160	clust4	Mitochondria
Q5VTR2	clust4	Mitochondria
Q6IN84	clust4	Mitochondria
Q6P1X6	clust4	Mitochondria
Q7L592	clust4	Mitochondria
Q7L8L6	clust4	Mitochondria
Q7Z3D6	clust4	Mitochondria
Q86UY8	clust4	Mitochondria
Q86WN1	clust4	Mitochondria
Q8N5M1	clust4	Mitochondria
Q8NCN5	clust4	Mitochondria
Q8WVM0	clust4	Mitochondria
Q8WXD9	clust4	Mitochondria
Q8WZA9	clust4	Mitochondria
Q92917	clust4	Mitochondria
Q92932	clust4	Mitochondria
Q92947	clust4	Mitochondria
Q96CU9	clust4	Mitochondria
Q96E11	clust4	Mitochondria
Q96I59	clust4	Mitochondria
Q96K21	clust4	Mitochondria
Q99595	clust4	Mitochondria
Q9BPX6	clust4	Mitochondria
Q9BQ95	clust4	Mitochondria
Q9BVV7	clust4	Mitochondria
Q9H9P8	clust4	Mitochondria
Q9HBG6	clust4	Mitochondria
Q9HBH1	clust4	Mitochondria
Q9NQT8	clust4	Mitochondria
Q9NVH0	clust4	Mitochondria
Q9NWS8	clust4	Mitochondria
Q9NWU1	clust4	Mitochondria
Q9NYY8	clust4	Mitochondria
Q9UMZ2	clust4	Mitochondria
Q9Y2E5	clust4	Mitochondria
Q9Y5B0	clust4	Mitochondria
Q9Y6N1	clust4	Mitochondria
L0R6Q1	clust5	Mitochondria
O14925	clust5	Mitochondria
O14949	clust5	Mitochondria
O43676	clust5	Mitochondria
O43678	clust5	Mitochondria
O43772	clust5	Mitochondria
O60313	clust5	Mitochondria
O60783	clust5	Mitochondria
O60830	clust5	Mitochondria
O75323	clust5	Mitochondria
O75394	clust5	Mitochondria
O75439	clust5	Mitochondria
O75746	clust5	Mitochondria
O75880	clust5	Mitochondria
O95168	clust5	Mitochondria
P09001	clust5	Mitochondria
P0DPI2	clust5	Mitochondria
P11310	clust5	Mitochondria
P13995	clust5	Mitochondria
P17152	clust5	Mitochondria
P23368	clust5	Mitochondria
P23434	clust5	Mitochondria
P28331	clust5	Mitochondria
P30405	clust5	Mitochondria
P36551	clust5	Mitochondria
P42126	clust5	Mitochondria
P43897	clust5	Mitochondria
P45954	clust5	Mitochondria
P49406	clust5	Mitochondria
P49821	clust5	Mitochondria
P50416	clust5	Mitochondria
P53701	clust5	Mitochondria
P82912	clust5	Mitochondria
Q12849	clust5	Mitochondria
Q13423	clust5	Mitochondria
Q14197	clust5	Mitochondria
Q15070	clust5	Mitochondria
Q16540	clust5	Mitochondria
Q16740	clust5	Mitochondria
Q5JRX3	clust5	Mitochondria
Q5T653	clust5	Mitochondria
Q6NVY1	clust5	Mitochondria
Q6UB35	clust5	Mitochondria
Q7Z7H8	clust5	Mitochondria
Q8N4H5	clust5	Mitochondria
Q8N983	clust5	Mitochondria
Q8NBX0	clust5	Mitochondria
Q8NE86	clust5	Mitochondria
Q8NFV4	clust5	Mitochondria
Q8TB36	clust5	Mitochondria
Q92552	clust5	Mitochondria
Q92665	clust5	Mitochondria
Q96A35	clust5	Mitochondria
Q96AB3	clust5	Mitochondria
Q96BP2	clust5	Mitochondria
Q96CM8	clust5	Mitochondria
Q96DV4	clust5	Mitochondria
Q96EL3	clust5	Mitochondria
Q96EY7	clust5	Mitochondria
Q96GC5	clust5	Mitochondria
Q99643	clust5	Mitochondria
Q99757	clust5	Mitochondria
Q9BRJ2	clust5	Mitochondria
Q9BSF4	clust5	Mitochondria
Q9BSH4	clust5	Mitochondria
Q9BU61	clust5	Mitochondria
Q9BUR5	clust5	Mitochondria
Q9BX68	clust5	Mitochondria
Q9BXK5	clust5	Mitochondria
Q9BYC8	clust5	Mitochondria
Q9BYC9	clust5	Mitochondria
Q9BYD1	clust5	Mitochondria
Q9BYD2	clust5	Mitochondria
Q9BYD6	clust5	Mitochondria
Q9BZE1	clust5	Mitochondria
Q9H2W6	clust5	Mitochondria
Q9H845	clust5	Mitochondria
Q9NP92	clust5	Mitochondria
Q9NQ50	clust5	Mitochondria
Q9NRX2	clust5	Mitochondria
Q9NWU5	clust5	Mitochondria
Q9NX14	clust5	Mitochondria
Q9NX20	clust5	Mitochondria
Q9NYK5	clust5	Mitochondria
Q9NZJ7	clust5	Mitochondria
Q9P015	clust5	Mitochondria
Q9P032	clust5	Mitochondria
Q9P0M9	clust5	Mitochondria
Q9P2R7	clust5	Mitochondria
Q9UMS0	clust5	Mitochondria
Q9Y2Q9	clust5	Mitochondria
Q9Y2R9	clust5	Mitochondria
Q9Y2Z4	clust5	Mitochondria
Q9Y3B7	clust5	Mitochondria
Q9Y3D9	clust5	Mitochondria
Q9Y584	clust5	Mitochondria
Q9Y5J6	clust5	Mitochondria
Q9Y676	clust5	Mitochondria
O00330	clust6	Mitochondria
O15091	clust6	Mitochondria
O15235	clust6	Mitochondria
O15382	clust6	Mitochondria
O43674	clust6	Mitochondria
O43715	clust6	Mitochondria
O75027	clust6	Mitochondria
O76031	clust6	Mitochondria
O95139	clust6	Mitochondria
P03886	clust6	Mitochondria
P12235	clust6	Mitochondria
P19404	clust6	Mitochondria
P22830	clust6	Mitochondria
P26440	clust6	Mitochondria
P30038	clust6	Mitochondria
P35914	clust6	Mitochondria
P41221	clust6	Mitochondria
P42765	clust6	Mitochondria
P51553	clust6	Mitochondria
P82663	clust6	Mitochondria
P82664	clust6	Mitochondria
P82675	clust6	Mitochondria
P82914	clust6	Mitochondria
P82921	clust6	Mitochondria
P82933	clust6	Mitochondria
Q02241	clust6	Mitochondria
Q02252	clust6	Mitochondria
Q10713	clust6	Mitochondria
Q15526	clust6	Mitochondria
Q16822	clust6	Mitochondria
Q2TB90	clust6	Mitochondria
Q4VC31	clust6	Mitochondria
Q5JTJ3	clust6	Mitochondria
Q5T9A4	clust6	Mitochondria
Q6P161	clust6	Mitochondria
Q6P4A7	clust6	Mitochondria
Q6YN16	clust6	Mitochondria
Q7KZN9	clust6	Mitochondria
Q7Z7F7	clust6	Mitochondria
Q86U28	clust6	Mitochondria
Q86WA6	clust6	Mitochondria
Q8IXI1	clust6	Mitochondria
Q8IXI2	clust6	Mitochondria
Q8WW59	clust6	Mitochondria
Q96BW9	clust6	Mitochondria
Q96DA6	clust6	Mitochondria
Q96ER9	clust6	Mitochondria
Q96RP9	clust6	Mitochondria
Q96TA2	clust6	Mitochondria
Q9BQ69	clust6	Mitochondria
Q9BSD7	clust6	Mitochondria
Q9BUB7	clust6	Mitochondria
Q9BYT8	clust6	Mitochondria
Q9GZT6	clust6	Mitochondria
Q9H0H5	clust6	Mitochondria
Q9H7Z7	clust6	Mitochondria
Q9HBL7	clust6	Mitochondria
Q9HC36	clust6	Mitochondria
Q9HD33	clust6	Mitochondria
Q9NVS2	clust6	Mitochondria
Q9P0J1	clust6	Mitochondria
Q9UDX5	clust6	Mitochondria
Q9UH62	clust6	Mitochondria
Q9Y399	clust6	Mitochondria
Q9Y4W6	clust6	Mitochondria
Q9Y619	clust6	Mitochondria
Q9Y697	clust6	Mitochondria
O00217	clust7	Mitochondria
O14561	clust7	Mitochondria
O43615	clust7	Mitochondria
O75251	clust7	Mitochondria
O75306	clust7	Mitochondria
O75489	clust7	Mitochondria
O95202	clust7	Mitochondria
O96000	clust7	Mitochondria
P03928	clust7	Mitochondria
P04179	clust7	Mitochondria
P09669	clust7	Mitochondria
P19367	clust7	Mitochondria
P31937	clust7	Mitochondria
P36776	clust7	Mitochondria
P43304	clust7	Mitochondria
P47985	clust7	Mitochondria
P48735	clust7	Mitochondria
P49748	clust7	Mitochondria
P50213	clust7	Mitochondria
P51398	clust7	Mitochondria
P51970	clust7	Mitochondria
P52926	clust7	Mitochondria
P55809	clust7	Mitochondria
P56378	clust7	Mitochondria
P60602	clust7	Mitochondria
P62072	clust7	Mitochondria
P82650	clust7	Mitochondria
P82673	clust7	Mitochondria
P82909	clust7	Mitochondria
P82930	clust7	Mitochondria
P82932	clust7	Mitochondria
Q00059	clust7	Mitochondria
Q02218	clust7	Mitochondria
Q13011	clust7	Mitochondria
Q13084	clust7	Mitochondria
Q13405	clust7	Mitochondria
Q16795	clust7	Mitochondria
Q3ZCQ8	clust7	Mitochondria
Q56VL3	clust7	Mitochondria
Q5RI15	clust7	Mitochondria
Q6P1L8	clust7	Mitochondria
Q6PI48	clust7	Mitochondria
Q71DI3	clust7	Mitochondria
Q7L0Y3	clust7	Mitochondria
Q7Z7K0	clust7	Mitochondria
Q86SX6	clust7	Mitochondria
Q86TS9	clust7	Mitochondria
Q86TX2	clust7	Mitochondria
Q8IXM3	clust7	Mitochondria
Q8N183	clust7	Mitochondria
Q8N5N7	clust7	Mitochondria
Q8TAE8	clust7	Mitochondria
Q969Z0	clust7	Mitochondria
Q96A26	clust7	Mitochondria
Q96B49	clust7	Mitochondria
Q96C36	clust7	Mitochondria
Q96HS1	clust7	Mitochondria
Q96I99	clust7	Mitochondria
Q99798	clust7	Mitochondria
Q9BQC6	clust7	Mitochondria
Q9BXW7	clust7	Mitochondria
Q9BYD3	clust7	Mitochondria
Q9H061	clust7	Mitochondria
Q9H936	clust7	Mitochondria
Q9H9B4	clust7	Mitochondria
Q9HA77	clust7	Mitochondria
Q9HAV7	clust7	Mitochondria
Q9NSE4	clust7	Mitochondria
Q9NUJ1	clust7	Mitochondria
Q9NVI7	clust7	Mitochondria
Q9NX40	clust7	Mitochondria
Q9NX63	clust7	Mitochondria
Q9P0J0	clust7	Mitochondria
Q9P0U1	clust7	Mitochondria
Q9UBX3	clust7	Mitochondria
Q9UDW1	clust7	Mitochondria
Q9UHQ9	clust7	Mitochondria
Q9UIJ7	clust7	Mitochondria
Q9UJS0	clust7	Mitochondria
Q9Y241	clust7	Mitochondria
Q9Y2R5	clust7	Mitochondria
Q9Y2S7	clust7	Mitochondria
Q9Y512	clust7	Mitochondria
Q9Y6G3	clust7	Mitochondria
Q9Y6H1	clust7	Mitochondria
O14880	clust8	Mitochondria
O75390	clust8	Mitochondria
O75431	clust8	Mitochondria
O75947	clust8	Mitochondria
O75964	clust8	Mitochondria
O94826	clust8	Mitochondria
O94925	clust8	Mitochondria
O95571	clust8	Mitochondria
O95831	clust8	Mitochondria
O96008	clust8	Mitochondria
P00367	clust8	Mitochondria
P00403	clust8	Mitochondria
P00505	clust8	Mitochondria
P00846	clust8	Mitochondria
P02751	clust8	Mitochondria
P04181	clust8	Mitochondria
P07919	clust8	Mitochondria
P07954	clust8	Mitochondria
P08559	clust8	Mitochondria
P08574	clust8	Mitochondria
P09622	clust8	Mitochondria
P10606	clust8	Mitochondria
P11177	clust8	Mitochondria
P12236	clust8	Mitochondria
P13073	clust8	Mitochondria
P13804	clust8	Mitochondria
P14854	clust8	Mitochondria
P14927	clust8	Mitochondria
P18859	clust8	Mitochondria
P20674	clust8	Mitochondria
P22570	clust8	Mitochondria
P22695	clust8	Mitochondria
P24539	clust8	Mitochondria
P24752	clust8	Mitochondria
P30044	clust8	Mitochondria
P30049	clust8	Mitochondria
P30084	clust8	Mitochondria
P30536	clust8	Mitochondria
P31930	clust8	Mitochondria
P34897	clust8	Mitochondria
P36542	clust8	Mitochondria
P36957	clust8	Mitochondria
P38117	clust8	Mitochondria
P38646	clust8	Mitochondria
P40926	clust8	Mitochondria
P40939	clust8	Mitochondria
P48047	clust8	Mitochondria
P49411	clust8	Mitochondria
P52815	clust8	Mitochondria
P53007	clust8	Mitochondria
P53597	clust8	Mitochondria
P54819	clust8	Mitochondria
P55084	clust8	Mitochondria
P56134	clust8	Mitochondria
P56385	clust8	Mitochondria
P62805	clust8	Mitochondria
P68431	clust8	Mitochondria
P99999	clust8	Mitochondria
Q00325	clust8	Mitochondria
Q02978	clust8	Mitochondria
Q08257	clust8	Mitochondria
Q15388	clust8	Mitochondria
Q16718	clust8	Mitochondria
Q16836	clust8	Mitochondria
Q16891	clust8	Mitochondria
Q5XKP0	clust8	Mitochondria
Q6NUK1	clust8	Mitochondria
Q71UI9	clust8	Mitochondria
Q96IX5	clust8	Mitochondria
Q99623	clust8	Mitochondria
Q99714	clust8	Mitochondria
Q99878	clust8	Mitochondria
Q9BWM7	clust8	Mitochondria
Q9GZT3	clust8	Mitochondria
Q9NS69	clust8	Mitochondria
Q9UJZ1	clust8	Mitochondria
Q9Y277	clust8	Mitochondria
Q9Y305	clust8	Mitochondria
Q9Y5J7	clust8	Mitochondria
Q9Y6C9	clust8	Mitochondria
Q9Y6N5	clust8	Mitochondria
C9JLW8	clust9	Nucleus
O43148	clust9	Nucleus
O43670	clust9	Nucleus
O60832	clust9	Nucleus
P11387	clust9	Nucleus
P17174	clust9	Nucleus
P17252	clust9	Nucleus
P18754	clust9	Nucleus
P27695	clust9	Nucleus
P28676	clust9	Nucleus
P31483	clust9	Nucleus
P33316	clust9	Nucleus
P35659	clust9	Nucleus
P36871	clust9	Nucleus
P37837	clust9	Nucleus
P39748	clust9	Nucleus
P46063	clust9	Nucleus
P48147	clust9	Nucleus
P51858	clust9	Nucleus
P52788	clust9	Nucleus
P53004	clust9	Nucleus
P53582	clust9	Nucleus
P55786	clust9	Nucleus
P57721	clust9	Nucleus
P63279	clust9	Nucleus
Q01085	clust9	Nucleus
Q01844	clust9	Nucleus
Q02880	clust9	Nucleus
Q07352	clust9	Nucleus
Q12874	clust9	Nucleus
Q14978	clust9	Nucleus
Q15181	clust9	Nucleus
Q6NYC1	clust9	Nucleus
Q86XZ4	clust9	Nucleus
Q8IUF8	clust9	Nucleus
Q8N9T8	clust9	Nucleus
Q8NI27	clust9	Nucleus
Q8WVV9	clust9	Nucleus
Q96HQ2	clust9	Nucleus
Q96HR8	clust9	Nucleus
Q96ME7	clust9	Nucleus
Q99497	clust9	Nucleus
Q9BTT0	clust9	Nucleus
Q9H910	clust9	Nucleus
Q9NR12	clust9	Nucleus
Q9NRX4	clust9	Nucleus
Q9UKS6	clust9	Nucleus
O14653	clust10	Nucleus
O15013	clust10	Nucleus
O15027	clust10	Nucleus
O15111	clust10	Nucleus
O43149	clust10	Nucleus
O43156	clust10	Nucleus
O43809	clust10	Nucleus
O75582	clust10	Nucleus
O75691	clust10	Nucleus
O94763	clust10	Nucleus
O94915	clust10	Nucleus
O95248	clust10	Nucleus
O95347	clust10	Nucleus
O95396	clust10	Nucleus
O95466	clust10	Nucleus
O95487	clust10	Nucleus
O95714	clust10	Nucleus
P04350	clust10	Nucleus
P31151	clust10	Nucleus
P31942	clust10	Nucleus
P38159	clust10	Nucleus
P40222	clust10	Nucleus
P42345	clust10	Nucleus
P52732	clust10	Nucleus
Q05519	clust10	Nucleus
Q12933	clust10	Nucleus
Q14694	clust10	Nucleus
Q14746	clust10	Nucleus
Q15287	clust10	Nucleus
Q15434	clust10	Nucleus
Q16630	clust10	Nucleus
Q29RF7	clust10	Nucleus
Q52LJ0	clust10	Nucleus
Q5VIR6	clust10	Nucleus
Q5VSL9	clust10	Nucleus
Q63HN8	clust10	Nucleus
Q658Y4	clust10	Nucleus
Q66K14	clust10	Nucleus
Q6AI08	clust10	Nucleus
Q6DN90	clust10	Nucleus
Q6NXR4	clust10	Nucleus
Q6P3W7	clust10	Nucleus
Q6ZSZ5	clust10	Nucleus
Q7L7X3	clust10	Nucleus
Q8IUR7	clust10	Nucleus
Q8IW35	clust10	Nucleus
Q8IWR0	clust10	Nucleus
Q8IWT0	clust10	Nucleus
Q8IXJ6	clust10	Nucleus
Q8N0Z6	clust10	Nucleus
Q8N122	clust10	Nucleus
Q8NB25	clust10	Nucleus
Q8NB46	clust10	Nucleus
Q8NB90	clust10	Nucleus
Q8NFU5	clust10	Nucleus
Q8TEB1	clust10	Nucleus
Q8WUM0	clust10	Nucleus
Q92522	clust10	Nucleus
Q92878	clust10	Nucleus
Q92945	clust10	Nucleus
Q93100	clust10	Nucleus
Q96C45	clust10	Nucleus
Q96EP0	clust10	Nucleus
Q96F07	clust10	Nucleus
Q96HP8	clust10	Nucleus
Q96JH7	clust10	Nucleus
Q96JJ3	clust10	Nucleus
Q96M27	clust10	Nucleus
Q99523	clust10	Nucleus
Q9BRJ6	clust10	Nucleus
Q9BRT8	clust10	Nucleus
Q9BV86	clust10	Nucleus
Q9BZF9	clust10	Nucleus
Q9BZH6	clust10	Nucleus
Q9H9E3	clust10	Nucleus
Q9HAS0	clust10	Nucleus
Q9NRY5	clust10	Nucleus
Q9NTJ3	clust10	Nucleus
Q9NVE7	clust10	Nucleus
Q9NX58	clust10	Nucleus
Q9P253	clust10	Nucleus
Q9UGR2	clust10	Nucleus
Q9UJY5	clust10	Nucleus
Q9UQ35	clust10	Nucleus
Q9Y4K3	clust10	Nucleus
Q9Y5S9	clust10	Nucleus
E9PRG8	clust11	Nucleus
O00425	clust11	Nucleus
O75131	clust11	Nucleus
O75607	clust11	Nucleus
O94979	clust11	Nucleus
P00338	clust11	Nucleus
P00558	clust11	Nucleus
P02545	clust11	Nucleus
P04083	clust11	Nucleus
P04406	clust11	Nucleus
P06733	clust11	Nucleus
P06748	clust11	Nucleus
P07195	clust11	Nucleus
P07305	clust11	Nucleus
P07355	clust11	Nucleus
P07910	clust11	Nucleus
P08758	clust11	Nucleus
P12956	clust11	Nucleus
P13010	clust11	Nucleus
P16403	clust11	Nucleus
P20073	clust11	Nucleus
P20290	clust11	Nucleus
P23246	clust11	Nucleus
P26368	clust11	Nucleus
P26599	clust11	Nucleus
P30043	clust11	Nucleus
P30086	clust11	Nucleus
P30626	clust11	Nucleus
P31939	clust11	Nucleus
P35637	clust11	Nucleus
P43243	clust11	Nucleus
P50995	clust11	Nucleus
P51116	clust11	Nucleus
P51991	clust11	Nucleus
P52272	clust11	Nucleus
P52565	clust11	Nucleus
P52597	clust11	Nucleus
P55209	clust11	Nucleus
P55735	clust11	Nucleus
P56537	clust11	Nucleus
P61978	clust11	Nucleus
P63261	clust11	Nucleus
P78527	clust11	Nucleus
P84090	clust11	Nucleus
P84103	clust11	Nucleus
Q00341	clust11	Nucleus
Q01130	clust11	Nucleus
Q07955	clust11	Nucleus
Q10567	clust11	Nucleus
Q12905	clust11	Nucleus
Q12906	clust11	Nucleus
Q13243	clust11	Nucleus
Q13283	clust11	Nucleus
Q13310	clust11	Nucleus
Q14103	clust11	Nucleus
Q14444	clust11	Nucleus
Q14677	clust11	Nucleus
Q15233	clust11	Nucleus
Q16629	clust11	Nucleus
Q86V81	clust11	Nucleus
Q92499	clust11	Nucleus
Q92616	clust11	Nucleus
Q92841	clust11	Nucleus
Q99829	clust11	Nucleus
Q9BRT6	clust11	Nucleus
Q9BXS5	clust11	Nucleus
Q9NSD9	clust11	Nucleus
Q9Y224	clust11	Nucleus
Q9Y285	clust11	Nucleus
Q9Y3I0	clust11	Nucleus
Q9Y6M1	clust11	Nucleus
O00151	clust12	Cytosol
O00154	clust12	Cytosol
O00273	clust12	Cytosol
O00764	clust12	Cytosol
O14744	clust12	Cytosol
O14908	clust12	Cytosol
O15212	clust12	Cytosol
O43143	clust12	Cytosol
O60232	clust12	Cytosol
O60271	clust12	Cytosol
O60684	clust12	Cytosol
O60888	clust12	Cytosol
O76003	clust12	Cytosol
O95372	clust12	Cytosol
O95373	clust12	Cytosol
P06396	clust12	Cytosol
P06753	clust12	Cytosol
P07384	clust12	Cytosol
P11413	clust12	Cytosol
P12004	clust12	Cytosol
P13798	clust12	Cytosol
P15170	clust12	Cytosol
P18206	clust12	Cytosol
P22061	clust12	Cytosol
P26640	clust12	Cytosol
P27816	clust12	Cytosol
P28070	clust12	Cytosol
P28072	clust12	Cytosol
P28074	clust12	Cytosol
P28482	clust12	Cytosol
P30566	clust12	Cytosol
P31947	clust12	Cytosol
P33176	clust12	Cytosol
P42224	clust12	Cytosol
P46926	clust12	Cytosol
P49023	clust12	Cytosol
P49588	clust12	Cytosol
P49721	clust12	Cytosol
P54727	clust12	Cytosol
P61758	clust12	Cytosol
P61981	clust12	Cytosol
P62310	clust12	Cytosol
P62495	clust12	Cytosol
P62714	clust12	Cytosol
Q01813	clust12	Cytosol
Q02790	clust12	Cytosol
Q06323	clust12	Cytosol
Q12792	clust12	Cytosol
Q13098	clust12	Cytosol
Q13263	clust12	Cytosol
Q13620	clust12	Cytosol
Q14166	clust12	Cytosol
Q14195	clust12	Cytosol
Q14247	clust12	Cytosol
Q15370	clust12	Cytosol
Q15631	clust12	Cytosol
Q15654	clust12	Cytosol
Q15691	clust12	Cytosol
Q15843	clust12	Cytosol
Q16531	clust12	Cytosol
Q16643	clust12	Cytosol
Q6IBS0	clust12	Cytosol
Q7L5N1	clust12	Cytosol
Q86X55	clust12	Cytosol
Q92598	clust12	Cytosol
Q96FW1	clust12	Cytosol
Q99436	clust12	Cytosol
Q99471	clust12	Cytosol
Q99627	clust12	Cytosol
Q99873	clust12	Cytosol
Q9BQA1	clust12	Cytosol
Q9BR76	clust12	Cytosol
Q9BT78	clust12	Cytosol
Q9BWD1	clust12	Cytosol
Q9H4A4	clust12	Cytosol
Q9H8Y8	clust12	Cytosol
Q9HB07	clust12	Cytosol
Q9NP79	clust12	Cytosol
Q9NPH2	clust12	Cytosol
Q9NQP4	clust12	Cytosol
Q9NYL9	clust12	Cytosol
Q9NZL9	clust12	Cytosol
Q9NZZ3	clust12	Cytosol
Q9UHV9	clust12	Cytosol
Q9UJ70	clust12	Cytosol
Q9UJU6	clust12	Cytosol
Q9UMX0	clust12	Cytosol
Q9UNS2	clust12	Cytosol
Q9Y333	clust12	Cytosol
Q9Y570	clust12	Cytosol
O00231	clust13	Cytosol
O00232	clust13	Cytosol
O00410	clust13	Cytosol
O00487	clust13	Cytosol
O14579	clust13	Cytosol
O14818	clust13	Cytosol
O14980	clust13	Cytosol
O43175	clust13	Cytosol
O43242	clust13	Cytosol
O43324	clust13	Cytosol
O43707	clust13	Cytosol
O60664	clust13	Cytosol
P04632	clust13	Cytosol
P07814	clust13	Cytosol
P08243	clust13	Cytosol
P0DMV9	clust13	Cytosol
P11586	clust13	Cytosol
P12814	clust13	Cytosol
P17655	clust13	Cytosol
P17980	clust13	Cytosol
P20618	clust13	Cytosol
P21980	clust13	Cytosol
P22102	clust13	Cytosol
P22234	clust13	Cytosol
P23526	clust13	Cytosol
P25685	clust13	Cytosol
P25786	clust13	Cytosol
P25787	clust13	Cytosol
P25789	clust13	Cytosol
P27348	clust13	Cytosol
P27708	clust13	Cytosol
P28066	clust13	Cytosol
P30153	clust13	Cytosol
P31153	clust13	Cytosol
P31946	clust13	Cytosol
P31948	clust13	Cytosol
P35606	clust13	Cytosol
P35998	clust13	Cytosol
P43686	clust13	Cytosol
P45974	clust13	Cytosol
P47897	clust13	Cytosol
P48444	clust13	Cytosol
P48556	clust13	Cytosol
P49327	clust13	Cytosol
P49720	clust13	Cytosol
P50502	clust13	Cytosol
P51665	clust13	Cytosol
P53396	clust13	Cytosol
P53618	clust13	Cytosol
P53621	clust13	Cytosol
P54136	clust13	Cytosol
P55036	clust13	Cytosol
P55060	clust13	Cytosol
P60900	clust13	Cytosol
P61163	clust13	Cytosol
P62191	clust13	Cytosol
P62195	clust13	Cytosol
P62333	clust13	Cytosol
P62826	clust13	Cytosol
P63104	clust13	Cytosol
Q01518	clust13	Cytosol
Q06210	clust13	Cytosol
Q12904	clust13	Cytosol
Q13155	clust13	Cytosol
Q13200	clust13	Cytosol
Q13509	clust13	Cytosol
Q14204	clust13	Cytosol
Q14258	clust13	Cytosol
Q14315	clust13	Cytosol
Q14974	clust13	Cytosol
Q15008	clust13	Cytosol
Q15046	clust13	Cytosol
Q15369	clust13	Cytosol
Q16555	clust13	Cytosol
Q7L2H7	clust13	Cytosol
Q92973	clust13	Cytosol
Q99460	clust13	Cytosol
Q9NP97	clust13	Cytosol
Q9P2J5	clust13	Cytosol
Q9UNM6	clust13	Cytosol
Q9Y262	clust13	Cytosol
Q9Y3F4	clust13	Cytosol
Q9Y678	clust13	Cytosol
O00170	clust14	Cytosol
O14530	clust14	Cytosol
O14879	clust14	Cytosol
O14974	clust14	Cytosol
O15116	clust14	Cytosol
O60784	clust14	Cytosol
O75116	clust14	Cytosol
O75153	clust14	Cytosol
O94992	clust14	Cytosol
O95456	clust14	Cytosol
O95630	clust14	Cytosol
O95999	clust14	Cytosol
O96007	clust14	Cytosol
P04183	clust14	Cytosol
P14735	clust14	Cytosol
P17858	clust14	Cytosol
P21283	clust14	Cytosol
P23921	clust14	Cytosol
P28062	clust14	Cytosol
P28065	clust14	Cytosol
P36404	clust14	Cytosol
P36915	clust14	Cytosol
P46734	clust14	Cytosol
P46937	clust14	Cytosol
P49321	clust14	Cytosol
P49354	clust14	Cytosol
P49589	clust14	Cytosol
P49593	clust14	Cytosol
P49736	clust14	Cytosol
P52655	clust14	Cytosol
P52789	clust14	Cytosol
P54105	clust14	Cytosol
P54578	clust14	Cytosol
P54725	clust14	Cytosol
P56545	clust14	Cytosol
P56945	clust14	Cytosol
P57737	clust14	Cytosol
P61201	clust14	Cytosol
P67775	clust14	Cytosol
Q01433	clust14	Cytosol
Q01581	clust14	Cytosol
Q04206	clust14	Cytosol
Q04323	clust14	Cytosol
Q08209	clust14	Cytosol
Q13564	clust14	Cytosol
Q13596	clust14	Cytosol
Q13617	clust14	Cytosol
Q13630	clust14	Cytosol
Q13685	clust14	Cytosol
Q14123	clust14	Cytosol
Q14566	clust14	Cytosol
Q15276	clust14	Cytosol
Q15813	clust14	Cytosol
Q16576	clust14	Cytosol
Q3KQV9	clust14	Cytosol
Q5EBL4	clust14	Cytosol
Q5JS54	clust14	Cytosol
Q5JSH3	clust14	Cytosol
Q66K74	clust14	Cytosol
Q6L8Q7	clust14	Cytosol
Q86TI2	clust14	Cytosol
Q8IYD1	clust14	Cytosol
Q8ND56	clust14	Cytosol
Q8NFH4	clust14	Cytosol
Q8TBC4	clust14	Cytosol
Q8TD08	clust14	Cytosol
Q8TD19	clust14	Cytosol
Q8WVY7	clust14	Cytosol
Q92905	clust14	Cytosol
Q96C86	clust14	Cytosol
Q96CN7	clust14	Cytosol
Q96DG6	clust14	Cytosol
Q96EM0	clust14	Cytosol
Q96EQ0	clust14	Cytosol
Q96GX2	clust14	Cytosol
Q96HC4	clust14	Cytosol
Q96PU5	clust14	Cytosol
Q96SU4	clust14	Cytosol
Q99426	clust14	Cytosol
Q9BT73	clust14	Cytosol
Q9BTE3	clust14	Cytosol
Q9BTW9	clust14	Cytosol
Q9BUL8	clust14	Cytosol
Q9H2P9	clust14	Cytosol
Q9H3P7	clust14	Cytosol
Q9H773	clust14	Cytosol
Q9H788	clust14	Cytosol
Q9H9Q2	clust14	Cytosol
Q9HB90	clust14	Cytosol
Q9NXD2	clust14	Cytosol
Q9NXH9	clust14	Cytosol
Q9UBB6	clust14	Cytosol
Q9UBQ0	clust14	Cytosol
Q9UBW8	clust14	Cytosol
Q9UGP4	clust14	Cytosol
Q9UHD9	clust14	Cytosol
Q9UHY1	clust14	Cytosol
Q9UIA9	clust14	Cytosol
Q9UIL1	clust14	Cytosol
Q9UNF0	clust14	Cytosol
Q9UNN5	clust14	Cytosol
Q9Y263	clust14	Cytosol
Q9Y303	clust14	Cytosol
Q9Y4P1	clust14	Cytosol
Q9Y5K5	clust14	Cytosol
Q9Y5L0	clust14	Cytosol
Q9Y5P4	clust14	Cytosol
Q9Y5P6	clust14	Cytosol
Q9Y5X3	clust14	Cytosol
O00429	clust15	Cytosol
O00743	clust15	Cytosol
O14929	clust15	Cytosol
O14966	clust15	Cytosol
O15084	clust15	Cytosol
O15344	clust15	Cytosol
O43237	clust15	Cytosol
O43776	clust15	Cytosol
O60256	clust15	Cytosol
O60610	clust15	Cytosol
O75340	clust15	Cytosol
O75534	clust15	Cytosol
O75822	clust15	Cytosol
O75832	clust15	Cytosol
O75935	clust15	Cytosol
O76094	clust15	Cytosol
O95747	clust15	Cytosol
O95816	clust15	Cytosol
P05455	clust15	Cytosol
P09429	clust15	Cytosol
P09914	clust15	Cytosol
P11908	clust15	Cytosol
P19784	clust15	Cytosol
P20042	clust15	Cytosol
P24844	clust15	Cytosol
P25205	clust15	Cytosol
P26196	clust15	Cytosol
P33991	clust15	Cytosol
P33992	clust15	Cytosol
P33993	clust15	Cytosol
P37108	clust15	Cytosol
P40616	clust15	Cytosol
P42025	clust15	Cytosol
P43034	clust15	Cytosol
P46379	clust15	Cytosol
P47813	clust15	Cytosol
P51808	clust15	Cytosol
P63151	clust15	Cytosol
Q07866	clust15	Cytosol
Q08945	clust15	Cytosol
Q08AM6	clust15	Cytosol
Q12768	clust15	Cytosol
Q13045	clust15	Cytosol
Q13085	clust15	Cytosol
Q13131	clust15	Cytosol
Q13641	clust15	Cytosol
Q14558	clust15	Cytosol
Q15029	clust15	Cytosol
Q15126	clust15	Cytosol
Q15645	clust15	Cytosol
Q16186	clust15	Cytosol
Q16401	clust15	Cytosol
Q53EL6	clust15	Cytosol
Q5T4S7	clust15	Cytosol
Q6NXE6	clust15	Cytosol
Q7L576	clust15	Cytosol
Q7Z6Z7	clust15	Cytosol
Q86Y56	clust15	Cytosol
Q8N1G4	clust15	Cytosol
Q8TF42	clust15	Cytosol
Q92538	clust15	Cytosol
Q93008	clust15	Cytosol
Q96P70	clust15	Cytosol
Q96RS6	clust15	Cytosol
Q96T76	clust15	Cytosol
Q99614	clust15	Cytosol
Q99733	clust15	Cytosol
Q9BRQ8	clust15	Cytosol
Q9BV20	clust15	Cytosol
Q9GZZ9	clust15	Cytosol
Q9H0S4	clust15	Cytosol
Q9H4L5	clust15	Cytosol
Q9H832	clust15	Cytosol
Q9H9A6	clust15	Cytosol
Q9NPA0	clust15	Cytosol
Q9NPQ8	clust15	Cytosol
Q9UGV2	clust15	Cytosol
Q9UI10	clust15	Cytosol
Q9UI30	clust15	Cytosol
Q9ULC4	clust15	Cytosol
Q9UNF1	clust15	Cytosol
Q9Y2A7	clust15	Cytosol
Q9Y316	clust15	Cytosol
Q9Y3D0	clust15	Cytosol
Q9Y450	clust15	Cytosol
Q9Y5B9	clust15	Cytosol
Q9Y5Y2	clust15	Cytosol
Q9Y6G9	clust15	Cytosol
Q9Y6Y0	clust15	Cytosol
Q9Y6Y8	clust15	Cytosol
O00178	clust16	Cytosol
O14776	clust16	Cytosol
O15294	clust16	Cytosol
O60547	clust16	Cytosol
O75794	clust16	Cytosol
O76071	clust16	Cytosol
O95163	clust16	Cytosol
O95801	clust16	Cytosol
P10398	clust16	Cytosol
P11802	clust16	Cytosol
P14649	clust16	Cytosol
P20839	clust16	Cytosol
P26358	clust16	Cytosol
P27707	clust16	Cytosol
P30154	clust16	Cytosol
P30876	clust16	Cytosol
P35580	clust16	Cytosol
P41214	clust16	Cytosol
P41743	clust16	Cytosol
P42226	clust16	Cytosol
P42566	clust16	Cytosol
P46934	clust16	Cytosol
P47895	clust16	Cytosol
P49902	clust16	Cytosol
P50748	clust16	Cytosol
P51570	clust16	Cytosol
P52630	clust16	Cytosol
P53367	clust16	Cytosol
P54577	clust16	Cytosol
P57678	clust16	Cytosol
P62256	clust16	Cytosol
P84022	clust16	Cytosol
Q08378	clust16	Cytosol
Q08J23	clust16	Cytosol
Q12979	clust16	Cytosol
Q13043	clust16	Cytosol
Q13671	clust16	Cytosol
Q15018	clust16	Cytosol
Q15042	clust16	Cytosol
Q16831	clust16	Cytosol
Q53LP3	clust16	Cytosol
Q58FF6	clust16	Cytosol
Q5H9R7	clust16	Cytosol
Q5T447	clust16	Cytosol
Q5VYK3	clust16	Cytosol
Q5W0V3	clust16	Cytosol
Q6IA86	clust16	Cytosol
Q6P3X3	clust16	Cytosol
Q6P996	clust16	Cytosol
Q7L5D6	clust16	Cytosol
Q7Z3E5	clust16	Cytosol
Q86U44	clust16	Cytosol
Q8IWE2	clust16	Cytosol
Q8IZ83	clust16	Cytosol
Q8TC07	clust16	Cytosol
Q8TF05	clust16	Cytosol
Q92614	clust16	Cytosol
Q96I25	clust16	Cytosol
Q9BTY7	clust16	Cytosol
Q9BUK6	clust16	Cytosol
Q9BV44	clust16	Cytosol
Q9BV68	clust16	Cytosol
Q9BVA1	clust16	Cytosol
Q9BYX2	clust16	Cytosol
Q9BZX2	clust16	Cytosol
Q9H2M9	clust16	Cytosol
Q9H3U1	clust16	Cytosol
Q9H7D7	clust16	Cytosol
Q9H900	clust16	Cytosol
Q9H9T3	clust16	Cytosol
Q9HAV4	clust16	Cytosol
Q9HCN4	clust16	Cytosol
Q9NNW5	clust16	Cytosol
Q9NPA8	clust16	Cytosol
Q9NRF8	clust16	Cytosol
Q9NUU7	clust16	Cytosol
Q9NX08	clust16	Cytosol
Q9NXR7	clust16	Cytosol
Q9P299	clust16	Cytosol
Q9UBE0	clust16	Cytosol
Q9UBF2	clust16	Cytosol
Q9UBT2	clust16	Cytosol
Q9UET6	clust16	Cytosol
Q9UHD2	clust16	Cytosol
Q9UI26	clust16	Cytosol
Q9ULT8	clust16	Cytosol
Q9ULX3	clust16	Cytosol
Q9UPN7	clust16	Cytosol
Q9Y315	clust16	Cytosol
Q9Y3Z3	clust16	Cytosol
Q9Y478	clust16	Cytosol
Q9Y6D6	clust16	Cytosol
Q9Y6K8	clust16	Cytosol
Q9Y6K9	clust16	Cytosol
O14772	clust17	Cytosol
O14841	clust17	Cytosol
O15541	clust17	Cytosol
O75312	clust17	Cytosol
O95155	clust17	Cytosol
O95352	clust17	Cytosol
O95757	clust17	Cytosol
P13716	clust17	Cytosol
P19174	clust17	Cytosol
P19971	clust17	Cytosol
P25208	clust17	Cytosol
P27361	clust17	Cytosol
P31751	clust17	Cytosol
P34896	clust17	Cytosol
P40306	clust17	Cytosol
P45983	clust17	Cytosol
P53611	clust17	Cytosol
P55039	clust17	Cytosol
P55212	clust17	Cytosol
Q05086	clust17	Cytosol
Q12972	clust17	Cytosol
Q13107	clust17	Cytosol
Q13642	clust17	Cytosol
Q15257	clust17	Cytosol
Q15398	clust17	Cytosol
Q15714	clust17	Cytosol
Q15814	clust17	Cytosol
Q2TAL8	clust17	Cytosol
Q6FI81	clust17	Cytosol
Q6GMV2	clust17	Cytosol
Q6IA69	clust17	Cytosol
Q6SZW1	clust17	Cytosol
Q7Z2Z2	clust17	Cytosol
Q7Z5R6	clust17	Cytosol
Q86X76	clust17	Cytosol
Q8IUI8	clust17	Cytosol
Q8IVD9	clust17	Cytosol
Q8NBF2	clust17	Cytosol
Q8WUH1	clust17	Cytosol
Q92597	clust17	Cytosol
Q92990	clust17	Cytosol
Q96EV8	clust17	Cytosol
Q96FV2	clust17	Cytosol
Q96K76	clust17	Cytosol
Q96S99	clust17	Cytosol
Q9BQ52	clust17	Cytosol
Q9BR61	clust17	Cytosol
Q9BTE6	clust17	Cytosol
Q9BZE9	clust17	Cytosol
Q9GZU8	clust17	Cytosol
Q9H2J4	clust17	Cytosol
Q9H496	clust17	Cytosol
Q9H4A3	clust17	Cytosol
Q9HD47	clust17	Cytosol
Q9NQ92	clust17	Cytosol
Q9NQG5	clust17	Cytosol
Q9NQW7	clust17	Cytosol
Q9NRY4	clust17	Cytosol
Q9NWT6	clust17	Cytosol
Q9NWX6	clust17	Cytosol
Q9UHJ6	clust17	Cytosol
Q9UJ41	clust17	Cytosol
Q9UPN6	clust17	Cytosol
Q9Y244	clust17	Cytosol
Q9Y2Y0	clust17	Cytosol
Q9Y3C0	clust17	Cytosol
Q9Y3P9	clust17	Cytosol
Q9Y4E8	clust17	Cytosol
Q9Y4X5	clust17	Cytosol
Q9Y5B8	clust17	Cytosol
A6NHL2	clust18	Ribosome
P04792	clust18	Ribosome
P05387	clust18	Ribosome
P05783	clust18	Ribosome
P07437	clust18	Ribosome
P07900	clust18	Ribosome
P08238	clust18	Ribosome
P08865	clust18	Ribosome
P11142	clust18	Ribosome
P12268	clust18	Ribosome
P14868	clust18	Ribosome
P15880	clust18	Ribosome
P16989	clust18	Ribosome
P17812	clust18	Ribosome
P19105	clust18	Ribosome
P19338	clust18	Ribosome
P25398	clust18	Ribosome
P35579	clust18	Ribosome
P39019	clust18	Ribosome
P42766	clust18	Ribosome
P43490	clust18	Ribosome
P46060	clust18	Ribosome
P46781	clust18	Ribosome
P47914	clust18	Ribosome
P56192	clust18	Ribosome
P60866	clust18	Ribosome
P60891	clust18	Ribosome
P61289	clust18	Ribosome
P61923	clust18	Ribosome
P62081	clust18	Ribosome
P62241	clust18	Ribosome
P62263	clust18	Ribosome
P62277	clust18	Ribosome
P62701	clust18	Ribosome
P62750	clust18	Ribosome
P62753	clust18	Ribosome
P62829	clust18	Ribosome
P62841	clust18	Ribosome
P62847	clust18	Ribosome
P62851	clust18	Ribosome
P62854	clust18	Ribosome
P62861	clust18	Ribosome
P62917	clust18	Ribosome
P62979	clust18	Ribosome
P63173	clust18	Ribosome
P63220	clust18	Ribosome
P63241	clust18	Ribosome
P63313	clust18	Ribosome
P67870	clust18	Ribosome
P68363	clust18	Ribosome
P68371	clust18	Ribosome
P68400	clust18	Ribosome
P83731	clust18	Ribosome
Q00610	clust18	Ribosome
Q13765	clust18	Ribosome
Q13885	clust18	Ribosome
Q3ZCM7	clust18	Ribosome
Q71U36	clust18	Ribosome
Q9BQE3	clust18	Ribosome
Q9BUF5	clust18	Ribosome
Q9UDY4	clust18	Ribosome
Q9Y230	clust18	Ribosome
Q9Y265	clust18	Ribosome

## Sheet: Table S2.1 Primary Enrichment
Table S2.1. Primary annotation for marker proteins
Cluster	Uniprot	GO	U&G_SUM	U_G_overlap	U_G_M	Final_compartment
clust1	ER,G,LY,PM	ER,LY,PM	ER,G,LY,PM	ER,LY,PM	ER,LY,PM	ER,LY,PM
clust2	ER,G,LY	ER,G	ER,G,LY	ER,G	ER,G,LY	ER,G,LY
clust3	ER		ER		ER	ER
clust4		MIT		MIT	MIT	MIT
clust5	MIT	MIT	MIT	MIT	MIT	MIT
clust6	MIT	MIT	MIT	MIT	MIT	MIT
clust7	MIT	MIT	MIT	MIT	MIT	MIT
clust8	MIT	MIT	MIT	MIT	MIT	MIT
clust9	Cytosol,N	N	Cytosol,N	N	N	N
clust10	G,N	N	N	N	N	N
clust11	N	N	N	N	N	N
clust12	CS,Cytosol		CS,Cytosol		CS,Cytosol	CS,Cytosol
clust13	Cytosol	Cytosol	Cytosol		Cytosol	Cytosol
clust14	CS,Cytosol,N	Cytosol	Cytosol	Cytosol	Cytosol	Cytosol
clust15	N	Cytosol	Cytosol,N	Cytosol	Cytosol	Cytosol
clust16	Cytosol,N	Cytosol	Cytosol,N	Cytosol	Cytosol	Cytosol
clust17	Cytosol	CS,Cytosol	Cytosol	Cytosol	Cytosol	Cytosol
clust18	CS,Ribosome	Ribosome	CS,Ribosome	Ribosome	Ribosome	Ribosome
Footnotes	Lists of proteins annotated with single localization in GO and Uniprot were retrieved from Lund-Johansen et al (Nature Methods Vol.13 NO.10 837-840 2016). 9158 proteins were annotated with single localization in GOand/or Uniprot. 85 proteins were removed because of conflicting localization between GO and Uniprot. 9073 remaining proteins were incloded in the analysis.

## Sheet: Table S2.2 Secondary Enrichment
Table S2.2. Secondary annotation for marker proteins
		FDR q-value																		Fold Enrichment
GO.Term	Description	cluster1	cluster2	cluster3	cluster4	cluster5	cluster6	cluster7	cluster8	cluster9	cluster10	cluster11	cluster12	cluster13	cluster14	cluster15	cluster16	cluster17	cluster18	cluster1	cluster2	cluster3	cluster4	cluster5	cluster6	cluster7	cluster8	cluster9	cluster10	cluster11	cluster12	cluster13	cluster14	cluster15	cluster16	cluster17	cluster18
GO:0000139	growth cone	NA	NA	NA	NA	NA	NA	NA	NA	NA	NA	NA	0.0194	NA	NA	NA	NA	NA	NA	NA	NA	NA	NA	NA	NA	NA	NA	NA	NA	NA	5.42 (1464,18,90,6)	NA	NA	NA	NA	NA	NA
GO:0000276	DNA repair complex	NA	NA	NA	NA	NA	NA	NA	NA	NA	NA	0.0263	NA	NA	NA	NA	NA	NA	NA	NA	NA	NA	NA	NA	NA	NA	NA	NA	NA	15.69 (1464,4,70,3)	NA	NA	NA	NA	NA	NA	NA
GO:0000313	oxidoreductase complex	NA	NA	NA	NA	NA	NA	2.36e-06	0.00132	NA	NA	NA	NA	NA	NA	NA	NA	NA	NA	NA	NA	NA	NA	NA	NA	5.81 (1464,42,84,14)	4.47 (1464,42,78,10)	NA	NA	NA	NA	NA	NA	NA	NA	NA	NA
GO:0000314	tricarboxylic acid cycle enzyme complex	NA	NA	NA	NA	NA	NA	NA	0.0181	NA	NA	NA	NA	NA	NA	NA	NA	NA	NA	NA	NA	NA	NA	NA	NA	NA	8.34 (1464,9,78,4)	NA	NA	NA	NA	NA	NA	NA	NA	NA	NA
GO:0000315	respiratory chain complex IV	NA	NA	NA	NA	NA	NA	NA	0.00316	NA	NA	NA	NA	NA	NA	NA	NA	NA	NA	NA	NA	NA	NA	NA	NA	NA	12.51 (1464,6,78,4)	NA	NA	NA	NA	NA	NA	NA	NA	NA	NA
GO:0000323	late endosome membrane	NA	NA	0.00674	NA	NA	NA	NA	NA	NA	NA	NA	NA	NA	NA	NA	NA	NA	NA	NA	NA	7.53 (1464,18,54,5)	NA	NA	NA	NA	NA	NA	NA	NA	NA	NA	NA	NA	NA	NA	NA
GO:0000421	mitochondrion	NA	NA	NA	0.000102	5.43e-37	1.4e-14	2.07e-27	1.44e-26	NA	NA	NA	NA	NA	NA	NA	NA	NA	NA	NA	NA	NA	2.18 (1464,393,58,34)	3.30 (1464,393,96,85)	2.82 (1464,393,66,50)	3.15 (1464,393,84,71)	3.20 (1464,393,78,67)	NA	NA	NA	NA	NA	NA	NA	NA	NA	NA
GO:0000502	protein-containing complex	NA	NA	NA	NA	NA	NA	NA	NA	NA	NA	NA	NA	0.00117	NA	NA	NA	NA	0.000181	NA	NA	NA	NA	NA	NA	NA	NA	NA	NA	NA	NA	1.44 (1464,734,82,59)	NA	NA	NA	NA	1.55 (1464,734,63,49)
GO:0001401	CD40 receptor complex	NA	NA	NA	NA	NA	NA	NA	NA	NA	0.0116	NA	NA	NA	NA	NA	NA	NA	NA	NA	NA	NA	NA	NA	NA	NA	NA	NA	17.02 (1464,4,86,4)	NA	NA	NA	NA	NA	NA	NA	NA
GO:0001650	apical plasma membrane	0.00369	NA	NA	NA	NA	NA	NA	NA	NA	NA	NA	NA	NA	NA	NA	NA	NA	NA	4.28 (1464,16,171,8)	NA	NA	NA	NA	NA	NA	NA	NA	NA	NA	NA	NA	NA	NA	NA	NA	NA
GO:0001725	polysomal ribosome	NA	NA	NA	NA	NA	NA	NA	NA	NA	NA	NA	NA	NA	NA	NA	NA	NA	3.46e-05	NA	NA	NA	NA	NA	NA	NA	NA	NA	NA	NA	NA	NA	NA	NA	NA	NA	19.37 (1464,6,63,5)
GO:0002102	vesicle lumen	NA	NA	NA	NA	NA	NA	NA	NA	NA	NA	NA	NA	3.86e-07	NA	NA	NA	NA	NA	NA	NA	NA	NA	NA	NA	NA	NA	NA	NA	NA	NA	4.25 (1464,84,82,20)	NA	NA	NA	NA	NA
GO:0002189	plasma membrane	3.48e-07	NA	2.59e-05	NA	NA	NA	NA	NA	NA	NA	NA	NA	NA	NA	NA	NA	NA	NA	2.03 (1464,240,171,57)	NA	2.71 (1464,240,54,24)	NA	NA	NA	NA	NA	NA	NA	NA	NA	NA	NA	NA	NA	NA	NA
GO:0005576	chromosomal part	NA	NA	NA	NA	NA	NA	NA	NA	NA	NA	0.0404	NA	NA	NA	0.113	NA	NA	NA	NA	NA	NA	NA	NA	NA	NA	NA	NA	NA	2.76 (1464,91,70,12)	NA	NA	NA	2.53 (1464,91,89,14)	NA	NA	NA
GO:0005615	cytoplasmic vesicle membrane	3.05e-08	NA	6.56e-07	NA	NA	NA	NA	NA	NA	NA	NA	NA	NA	NA	NA	NA	NA	NA	3.20 (1464,83,171,31)	NA	5.23 (1464,83,54,16)	NA	NA	NA	NA	NA	NA	NA	NA	NA	NA	NA	NA	NA	NA	NA
GO:0005634	vacuolar membrane	9.31e-05	0.00411	3.33e-07	NA	NA	NA	NA	NA	NA	NA	NA	NA	NA	NA	NA	NA	NA	NA	2.77 (1464,68,171,22)	3.88 (1464,68,61,11)	5.98 (1464,68,54,15)	NA	NA	NA	NA	NA	NA	NA	NA	NA	NA	NA	NA	NA	NA	NA
GO:0005654	rough endoplasmic reticulum	NA	NA	0.0157	NA	NA	NA	NA	NA	NA	NA	NA	NA	NA	NA	NA	NA	NA	NA	NA	NA	13.56 (1464,6,54,3)	NA	NA	NA	NA	NA	NA	NA	NA	NA	NA	NA	NA	NA	NA	NA
GO:0005681	proteasome regulatory particle, lid subcomplex	NA	NA	NA	NA	NA	NA	NA	NA	NA	NA	NA	NA	9.47e-06	NA	NA	NA	NA	NA	NA	NA	NA	NA	NA	NA	NA	NA	NA	NA	NA	NA	15.30 (1464,7,82,6)	NA	NA	NA	NA	NA
GO:0005730	secretory vesicle	0.00578	NA	0.00172	NA	NA	NA	NA	NA	NA	NA	NA	NA	NA	NA	NA	NA	NA	NA	3.14 (1464,30,171,11)	NA	6.33 (1464,30,54,7)	NA	NA	NA	NA	NA	NA	NA	NA	NA	NA	NA	NA	NA	NA	NA
GO:0005732	coated vesicle	0.000689	NA	NA	NA	NA	NA	NA	NA	NA	NA	NA	NA	NA	NA	NA	NA	NA	NA	3.67 (1464,28,171,12)	NA	NA	NA	NA	NA	NA	NA	NA	NA	NA	NA	NA	NA	NA	NA	NA	NA
GO:0005737	membrane raft	NA	NA	0.00104	NA	NA	NA	NA	NA	NA	NA	NA	NA	NA	NA	NA	NA	NA	NA	NA	NA	5.86 (1464,37,54,8)	NA	NA	NA	NA	NA	NA	NA	NA	NA	NA	NA	NA	NA	NA	NA
GO:0005739	mitochondrial membrane part	NA	NA	NA	NA	4.52e-07	0.00257	1.71e-06	1.64e-14	NA	NA	NA	NA	NA	NA	NA	NA	NA	NA	NA	NA	NA	NA	3.55 (1464,103,96,24)	3.23 (1464,103,66,15)	3.72 (1464,103,84,22)	5.47 (1464,103,78,30)	NA	NA	NA	NA	NA	NA	NA	NA	NA	NA
GO:0005741	endocytic vesicle membrane	0.000529	NA	NA	NA	NA	NA	NA	NA	NA	NA	NA	NA	NA	NA	NA	NA	NA	NA	4.82 (1464,16,171,9)	NA	NA	NA	NA	NA	NA	NA	NA	NA	NA	NA	NA	NA	NA	NA	NA	NA
GO:0005742	endosome	3.07e-05	NA	NA	NA	NA	NA	NA	NA	NA	NA	NA	NA	NA	NA	NA	NA	NA	NA	2.71 (1464,79,171,25)	NA	NA	NA	NA	NA	NA	NA	NA	NA	NA	NA	NA	NA	NA	NA	NA	NA
GO:0005743	intracellular organelle lumen	NA	NA	0.00459	0.05	NA	0.0525	0.000247	2.6e-05	NA	NA	NA	NA	NA	NA	NA	NA	NA	NA	NA	NA	2.09 (1464,286,54,22)	2.03 (1464,286,58,23)	NA	1.86 (1464,286,66,24)	2.07 (1464,286,84,34)	2.23 (1464,286,78,34)	NA	NA	NA	NA	NA	NA	NA	NA	NA	NA
GO:0005747	mitochondrial matrix	NA	NA	NA	0.000114	0.0128	0.000189	1.12e-10	3.62e-09	NA	NA	NA	NA	NA	NA	NA	NA	NA	NA	NA	NA	NA	3.75 (1464,128,58,19)	2.26 (1464,128,96,19)	3.29 (1464,128,66,19)	4.08 (1464,128,84,30)	3.96 (1464,128,78,27)	NA	NA	NA	NA	NA	NA	NA	NA	NA	NA
GO:0005750	Golgi apparatus part	5.77e-06	NA	NA	NA	NA	NA	NA	NA	NA	NA	NA	NA	NA	NA	NA	NA	NA	NA	2.62 (1464,98,171,30)	NA	NA	NA	NA	NA	NA	NA	NA	NA	NA	NA	NA	NA	NA	NA	NA	NA
GO:0005751	Golgi membrane	0.0063	NA	NA	NA	NA	NA	NA	NA	NA	NA	NA	NA	NA	NA	NA	NA	NA	NA	2.20 (1464,78,171,20)	NA	NA	NA	NA	NA	NA	NA	NA	NA	NA	NA	NA	NA	NA	NA	NA	NA
GO:0005753	Golgi subcompartment	0.00665	NA	NA	NA	NA	NA	NA	NA	NA	NA	NA	NA	NA	NA	NA	NA	NA	NA	3.29 (1464,26,171,10)	NA	NA	NA	NA	NA	NA	NA	NA	NA	NA	NA	NA	NA	NA	NA	NA	NA
GO:0005758	Golgi-associated vesicle	0.000163	NA	NA	NA	NA	NA	NA	NA	NA	NA	NA	NA	NA	NA	NA	NA	NA	NA	4.48 (1464,21,171,11)	NA	NA	NA	NA	NA	NA	NA	NA	NA	NA	NA	NA	NA	NA	NA	NA	NA
GO:0005759	membrane part	2.2e-31	3.49e-07	1.54e-10	NA	NA	NA	NA	0.000765	NA	NA	NA	NA	NA	NA	NA	NA	NA	NA	2.34 (1464,461,171,126)	2.19 (1464,461,61,42)	2.53 (1464,461,54,43)	NA	NA	NA	NA	1.71 (1464,461,78,42)	NA	NA	NA	NA	NA	NA	NA	NA	NA	NA
GO:0005761	mitochondrial sorting and assembly machinery complex	NA	NA	NA	NA	NA	NA	NA	0.00633	NA	NA	NA	NA	NA	NA	NA	NA	NA	NA	NA	NA	NA	NA	NA	NA	NA	10.73 (1464,7,78,4)	NA	NA	NA	NA	NA	NA	NA	NA	NA	NA
GO:0005762	intracellular organelle part	NA	NA	NA	NA	0.000349	NA	0.035	0.000241	NA	NA	NA	NA	NA	NA	NA	NA	NA	NA	NA	NA	NA	NA	1.19 (1464,1176,96,92)	NA	1.16 (1464,1176,84,78)	1.21 (1464,1176,78,76)	NA	NA	NA	NA	NA	NA	NA	NA	NA	NA
GO:0005763	mitochondrial membrane	NA	NA	NA	NA	2.49e-34	1.27e-09	3.71e-15	5.8e-17	NA	NA	NA	NA	NA	NA	NA	NA	NA	NA	NA	NA	NA	NA	4.51 (1464,230,96,68)	3.28 (1464,230,66,34)	3.49 (1464,230,84,46)	3.75 (1464,230,78,46)	NA	NA	NA	NA	NA	NA	NA	NA	NA	NA
GO:0005764	intrinsic component of plasma membrane	5.74e-06	NA	0.00191	NA	NA	NA	NA	NA	NA	NA	NA	NA	NA	NA	NA	NA	NA	NA	3.76 (1464,41,171,18)	NA	5.29 (1464,41,54,8)	NA	NA	NA	NA	NA	NA	NA	NA	NA	NA	NA	NA	NA	NA	NA
GO:0005765	endosome membrane	0.00368	NA	0.0164	NA	NA	NA	NA	NA	NA	NA	NA	NA	NA	NA	NA	NA	NA	NA	2.51 (1464,58,171,17)	NA	3.74 (1464,58,54,8)	NA	NA	NA	NA	NA	NA	NA	NA	NA	NA	NA	NA	NA	NA	NA
GO:0005768	cortical cytoskeleton	NA	NA	NA	NA	NA	NA	NA	NA	NA	NA	NA	0.0148	NA	NA	NA	NA	NA	NA	NA	NA	NA	NA	NA	NA	NA	NA	NA	NA	NA	7.39 (1464,11,90,5)	NA	NA	NA	NA	NA	NA
GO:0005770	cytoplasmic stress granule	NA	NA	NA	NA	NA	NA	NA	NA	NA	NA	0.0274	NA	NA	NA	NA	NA	NA	NA	NA	NA	NA	NA	NA	NA	NA	NA	NA	NA	6.97 (1464,15,70,5)	NA	NA	NA	NA	NA	NA	NA
GO:0005773	NADH dehydrogenase complex	NA	NA	NA	NA	NA	NA	6.38e-05	NA	NA	NA	NA	NA	NA	NA	NA	NA	NA	NA	NA	NA	NA	NA	NA	NA	7.47 (1464,21,84,9)	NA	NA	NA	NA	NA	NA	NA	NA	NA	NA	NA
GO:0005774	organelle membrane	NA	NA	0.000205	NA	2.52e-16	0.00232	3.26e-05	3.58e-06	NA	NA	NA	NA	NA	NA	NA	NA	NA	NA	NA	NA	1.97 (1464,441,54,32)	NA	2.39 (1464,441,96,69)	1.81 (1464,441,66,36)	1.86 (1464,441,84,47)	1.96 (1464,441,78,46)	NA	NA	NA	NA	NA	NA	NA	NA	NA	NA
GO:0005775	small ribosomal subunit	NA	NA	NA	NA	NA	0.034	NA	NA	NA	NA	NA	NA	NA	NA	NA	NA	NA	1.44e-12	NA	NA	NA	NA	NA	4.13 (1464,43,66,8)	NA	NA	NA	NA	NA	NA	NA	NA	NA	NA	NA	9.73 (1464,43,63,18)
GO:0005783	integral component of mitochondrial inner membrane	NA	NA	NA	NA	0.000793	NA	NA	NA	NA	NA	NA	NA	NA	NA	NA	NA	NA	NA	NA	NA	NA	NA	7.12 (1464,15,96,7)	NA	NA	NA	NA	NA	NA	NA	NA	NA	NA	NA	NA	NA
GO:0005787	tRNA-splicing ligase complex	NA	NA	NA	NA	NA	NA	NA	NA	NA	NA	0.0442	NA	NA	NA	NA	NA	NA	NA	NA	NA	NA	NA	NA	NA	NA	NA	NA	NA	12.55 (1464,5,70,3)	NA	NA	NA	NA	NA	NA	NA
GO:0005788	integral component of organelle membrane	NA	NA	NA	NA	0.0166	NA	NA	NA	NA	NA	NA	NA	NA	NA	NA	NA	NA	NA	NA	NA	NA	NA	3.61 (1464,38,96,9)	NA	NA	NA	NA	NA	NA	NA	NA	NA	NA	NA	NA	NA
GO:0005789	intrinsic component of mitochondrial inner membrane	NA	NA	NA	NA	0.000829	NA	NA	NA	NA	NA	NA	NA	NA	NA	NA	NA	NA	NA	NA	NA	NA	NA	7.12 (1464,15,96,7)	NA	NA	NA	NA	NA	NA	NA	NA	NA	NA	NA	NA	NA
GO:0005791	organelle	NA	NA	NA	NA	NA	NA	NA	0.00439	NA	NA	0.0309	NA	NA	NA	NA	NA	NA	NA	NA	NA	NA	NA	NA	NA	NA	1.17 (1464,1203,78,75)	NA	NA	1.16 (1464,1203,70,67)	NA	NA	NA	NA	NA	NA	NA
GO:0005793	membrane	6.17e-12	NA	2.92e-07	NA	0.00159	NA	NA	NA	NA	NA	NA	NA	NA	NA	NA	NA	NA	NA	1.45 (1464,831,171,141)	NA	1.63 (1464,831,54,50)	NA	1.34 (1464,831,96,73)	NA	NA	NA	NA	NA	NA	NA	NA	NA	NA	NA	NA	NA
GO:0005794	integral component of membrane	6.17e-33	1.86e-10	1.78e-06	NA	NA	NA	NA	NA	NA	NA	NA	NA	NA	NA	NA	NA	NA	NA	3.18 (1464,261,171,97)	3.31 (1464,261,61,36)	2.80 (1464,261,54,27)	NA	NA	NA	NA	NA	NA	NA	NA	NA	NA	NA	NA	NA	NA	NA
GO:0005798	catalytic step 2 spliceosome	NA	NA	NA	NA	NA	NA	NA	NA	NA	NA	0.000386	NA	NA	NA	NA	NA	NA	NA	NA	NA	NA	NA	NA	NA	NA	NA	NA	NA	10.46 (1464,14,70,7)	NA	NA	NA	NA	NA	NA	NA
GO:0005811	endosomal part	0.00111	NA	0.00678	NA	NA	NA	NA	NA	NA	NA	NA	NA	NA	NA	NA	NA	NA	NA	2.58 (1464,63,171,19)	NA	3.87 (1464,63,54,9)	NA	NA	NA	NA	NA	NA	NA	NA	NA	NA	NA	NA	NA	NA	NA
GO:0005829	Golgi apparatus	1.03e-05	0.00101	NA	NA	NA	NA	NA	NA	NA	NA	NA	NA	NA	NA	NA	NA	NA	NA	2.50 (1464,106,171,31)	3.40 (1464,106,61,15)	NA	NA	NA	NA	NA	NA	NA	NA	NA	NA	NA	NA	NA	NA	NA	NA
GO:0005838	supramolecular polymer	NA	NA	NA	NA	NA	NA	NA	NA	NA	NA	NA	0.0107	NA	NA	NA	NA	NA	0.00281	NA	NA	NA	NA	NA	NA	NA	NA	NA	NA	NA	3.11 (1464,68,90,13)	NA	NA	NA	NA	NA	3.76 (1464,68,63,11)
GO:0005839	supramolecular complex	NA	NA	NA	NA	NA	NA	NA	NA	NA	NA	NA	0.01	NA	NA	NA	NA	NA	0.00273	NA	NA	NA	NA	NA	NA	NA	NA	NA	NA	NA	3.11 (1464,68,90,13)	NA	NA	NA	NA	NA	3.76 (1464,68,63,11)
GO:0005840	proton-transporting two-sector ATPase complex	NA	NA	NA	NA	NA	NA	NA	2.57e-07	NA	NA	NA	NA	NA	NA	NA	NA	NA	NA	NA	NA	NA	NA	NA	NA	NA	10.43 (1464,18,78,10)	NA	NA	NA	NA	NA	NA	NA	NA	NA	NA
GO:0005856	cytosolic proteasome complex	NA	NA	NA	NA	NA	NA	NA	NA	NA	NA	NA	NA	9e-06	NA	NA	NA	NA	NA	NA	NA	NA	NA	NA	NA	NA	NA	NA	NA	NA	NA	15.30 (1464,7,82,6)	NA	NA	NA	NA	NA
GO:0005874	adherens junction	NA	NA	NA	NA	NA	NA	NA	NA	NA	NA	NA	NA	NA	NA	NA	NA	NA	6.32e-07	NA	NA	NA	NA	NA	NA	NA	NA	NA	NA	NA	NA	NA	NA	NA	NA	NA	4.70 (1464,89,63,18)
GO:0005875	cytosol	NA	NA	NA	NA	NA	NA	NA	NA	NA	NA	0.0101	8.34e-09	4.06e-18	3.34e-07	9.11e-05	0.00686	0.191	7.49e-07	NA	NA	NA	NA	NA	NA	NA	NA	NA	NA	1.45 (1464,708,70,49)	1.70 (1464,708,90,74)	1.97 (1464,708,82,78)	1.59 (1464,708,108,83)	1.56 (1464,708,89,67)	1.46 (1464,708,92,65)	1.41 (1464,708,69,47)	1.71 (1464,708,63,52)
GO:0005884	MCM complex	NA	NA	NA	NA	NA	NA	NA	NA	NA	NA	NA	NA	NA	NA	0.0674	NA	NA	NA	NA	NA	NA	NA	NA	NA	NA	NA	NA	NA	NA	NA	NA	NA	9.40 (1464,7,89,4)	NA	NA	NA
GO:0005886	respiratory chain complex I	NA	NA	NA	NA	NA	NA	5.89e-05	NA	NA	NA	NA	NA	NA	NA	NA	NA	NA	NA	NA	NA	NA	NA	NA	NA	7.47 (1464,21,84,9)	NA	NA	NA	NA	NA	NA	NA	NA	NA	NA	NA
GO:0005887	endoplasmic reticulum lumen	3.02e-05	NA	1.37e-06	NA	NA	NA	NA	NA	NA	NA	NA	NA	NA	NA	NA	NA	NA	NA	3.70 (1464,37,171,16)	NA	8.06 (1464,37,54,11)	NA	NA	NA	NA	NA	NA	NA	NA	NA	NA	NA	NA	NA	NA	NA
GO:0005912	lipid droplet	NA	NA	0.00872	NA	NA	NA	NA	NA	NA	NA	NA	NA	NA	NA	NA	NA	NA	NA	NA	NA	7.13 (1464,19,54,5)	NA	NA	NA	NA	NA	NA	NA	NA	NA	NA	NA	NA	NA	NA	NA
GO:0005924	melanosome	NA	NA	6.43e-10	NA	NA	NA	NA	NA	NA	NA	NA	NA	NA	NA	NA	NA	NA	NA	NA	NA	10.54 (1464,36,54,14)	NA	NA	NA	NA	NA	NA	NA	NA	NA	NA	NA	NA	NA	NA	NA
GO:0005925	lysosome	0.0039	1.51e-05	NA	NA	NA	NA	NA	NA	NA	NA	NA	NA	NA	NA	NA	NA	NA	NA	2.41 (1464,64,171,18)	5.25 (1464,64,61,14)	NA	NA	NA	NA	NA	NA	NA	NA	NA	NA	NA	NA	NA	NA	NA	NA
GO:0008250	nucleoid	NA	NA	NA	NA	NA	NA	0.0132	NA	NA	NA	NA	NA	NA	NA	NA	NA	NA	NA	NA	NA	NA	NA	NA	NA	4.88 (1464,25,84,7)	NA	NA	NA	NA	NA	NA	NA	NA	NA	NA	NA
GO:0008540	vacuolar lumen	2.24e-06	0.00186	NA	NA	NA	NA	NA	NA	NA	NA	NA	NA	NA	NA	NA	NA	NA	NA	3.53 (1464,51,171,21)	4.71 (1464,51,61,10)	NA	NA	NA	NA	NA	NA	NA	NA	NA	NA	NA	NA	NA	NA	NA	NA
GO:0008541	vacuole	0.00422	9.06e-06	NA	NA	NA	NA	NA	NA	NA	NA	NA	NA	NA	NA	NA	NA	NA	NA	2.32 (1464,70,171,19)	5.14 (1464,70,61,15)	NA	NA	NA	NA	NA	NA	NA	NA	NA	NA	NA	NA	NA	NA	NA	NA
GO:0009295	respiratory chain complex III	NA	NA	NA	NA	NA	NA	NA	0.00072	NA	NA	NA	NA	NA	NA	NA	NA	NA	NA	NA	NA	NA	NA	NA	NA	NA	11.73 (1464,8,78,5)	NA	NA	NA	NA	NA	NA	NA	NA	NA	NA
GO:0009986	mitochondrial large ribosomal subunit	NA	NA	NA	NA	1.17e-22	NA	0.00396	NA	NA	NA	NA	NA	NA	NA	NA	NA	NA	NA	NA	NA	NA	NA	9.93 (1464,43,96,28)	NA	4.05 (1464,43,84,10)	NA	NA	NA	NA	NA	NA	NA	NA	NA	NA	NA
GO:0010008	azurophil granule membrane	NA	NA	8.01e-09	NA	NA	NA	NA	NA	NA	NA	NA	NA	NA	NA	NA	NA	NA	NA	NA	NA	15.06 (1464,18,54,10)	NA	NA	NA	NA	NA	NA	NA	NA	NA	NA	NA	NA	NA	NA	NA
GO:0010494	membrane coat	NA	NA	NA	NA	NA	NA	NA	NA	NA	NA	NA	NA	0.0139	NA	NA	NA	NA	NA	NA	NA	NA	NA	NA	NA	NA	NA	NA	NA	NA	NA	5.64 (1464,19,82,6)	NA	NA	NA	NA	NA
GO:0012506	outer membrane	NA	NA	NA	NA	NA	NA	NA	0.00362	NA	NA	NA	NA	NA	NA	NA	NA	NA	NA	NA	NA	NA	NA	NA	NA	NA	4.33 (1464,39,78,9)	NA	NA	NA	NA	NA	NA	NA	NA	NA	NA
GO:0014069	vesicle membrane	1.11e-07	NA	2.11e-07	NA	NA	NA	NA	NA	NA	NA	NA	NA	NA	NA	NA	NA	NA	NA	3.05 (1464,87,171,31)	NA	5.30 (1464,87,54,17)	NA	NA	NA	NA	NA	NA	NA	NA	NA	NA	NA	NA	NA	NA	NA
GO:0015934	intracellular membrane-bounded organelle	NA	NA	NA	NA	2.31e-05	NA	0.000567	7.12e-06	NA	NA	NA	NA	NA	NA	NA	NA	NA	NA	NA	NA	NA	NA	1.30 (1464,1019,96,87)	NA	1.28 (1464,1019,84,75)	1.34 (1464,1019,78,73)	NA	NA	NA	NA	NA	NA	NA	NA	NA	NA
GO:0015935	pyruvate dehydrogenase complex	NA	NA	NA	NA	NA	NA	NA	0.0142	NA	NA	NA	NA	NA	NA	NA	NA	NA	NA	NA	NA	NA	NA	NA	NA	NA	14.08 (1464,4,78,3)	NA	NA	NA	NA	NA	NA	NA	NA	NA	NA
GO:0016020	mitochondrial respiratory chain complex IV	NA	NA	NA	NA	NA	NA	NA	0.0139	NA	NA	NA	NA	NA	NA	NA	NA	NA	NA	NA	NA	NA	NA	NA	NA	NA	14.08 (1464,4,78,3)	NA	NA	NA	NA	NA	NA	NA	NA	NA	NA
GO:0016021	endoplasmic reticulum	2.16e-22	0.0292	8.4e-11	NA	NA	NA	NA	NA	NA	NA	NA	NA	NA	NA	NA	NA	NA	NA	3.66 (1464,145,171,62)	2.48 (1464,145,61,15)	4.86 (1464,145,54,26)	NA	NA	NA	NA	NA	NA	NA	NA	NA	NA	NA	NA	NA	NA	NA
GO:0016272	ribose phosphate diphosphokinase complex	NA	NA	NA	NA	NA	NA	NA	NA	NA	NA	NA	NA	NA	NA	0.108	NA	NA	NA	NA	NA	NA	NA	NA	NA	NA	NA	NA	NA	NA	NA	NA	NA	12.34 (1464,4,89,3)	NA	NA	NA
GO:0016324	actomyosin	NA	NA	NA	NA	NA	NA	NA	NA	NA	NA	NA	0.00738	NA	NA	NA	NA	NA	NA	NA	NA	NA	NA	NA	NA	NA	NA	NA	NA	NA	6.97 (1464,14,90,6)	NA	NA	NA	NA	NA	NA
GO:0016363	proteasome accessory complex	NA	NA	NA	NA	NA	NA	NA	NA	NA	NA	NA	NA	9.01e-18	NA	NA	NA	NA	NA	NA	NA	NA	NA	NA	NA	NA	NA	NA	NA	NA	NA	16.80 (1464,17,82,16)	NA	NA	NA	NA	NA
GO:0016469	late endosome	0.00329	NA	NA	NA	NA	NA	NA	NA	NA	NA	NA	NA	NA	NA	NA	NA	NA	NA	3.36 (1464,28,171,11)	NA	NA	NA	NA	NA	NA	NA	NA	NA	NA	NA	NA	NA	NA	NA	NA	NA
GO:0016604	peptidase complex	NA	NA	NA	NA	NA	NA	NA	NA	NA	NA	NA	NA	1.18e-16	NA	NA	NA	NA	NA	NA	NA	NA	NA	NA	NA	NA	NA	NA	NA	NA	NA	8.27 (1464,54,82,25)	NA	NA	NA	NA	NA
GO:0016607	proteasome complex	NA	NA	NA	NA	NA	NA	NA	NA	NA	NA	NA	NA	6.86e-18	NA	NA	NA	NA	NA	NA	NA	NA	NA	NA	NA	NA	NA	NA	NA	NA	NA	9.30 (1464,48,82,25)	NA	NA	NA	NA	NA
GO:0017101	cytosolic large ribosomal subunit	NA	NA	NA	NA	NA	NA	NA	NA	NA	NA	NA	NA	NA	NA	NA	NA	NA	5.5e-08	NA	NA	NA	NA	NA	NA	NA	NA	NA	NA	NA	NA	NA	NA	NA	NA	NA	18.59 (1464,10,63,8)
GO:0019773	supramolecular fiber	NA	NA	NA	NA	NA	NA	NA	NA	NA	NA	NA	0.00938	NA	NA	NA	NA	NA	0.00265	NA	NA	NA	NA	NA	NA	NA	NA	NA	NA	NA	3.11 (1464,68,90,13)	NA	NA	NA	NA	NA	3.76 (1464,68,63,11)
GO:0019774	transferase complex, transferring phosphorus-containing groups	NA	NA	NA	NA	NA	NA	NA	NA	NA	NA	NA	NA	NA	NA	0.0233	NA	NA	NA	NA	NA	NA	NA	NA	NA	NA	NA	NA	NA	NA	NA	NA	NA	6.06 (1464,19,89,7)	NA	NA	NA
GO:0019866	non-membrane-bounded organelle	NA	NA	NA	NA	NA	NA	NA	NA	0.0954	NA	0.000493	NA	NA	NA	NA	NA	NA	8.27e-06	NA	NA	NA	NA	NA	NA	NA	NA	1.97 (1464,316,47,20)	NA	2.12 (1464,316,70,32)	NA	NA	NA	NA	NA	NA	2.35 (1464,316,63,32)
GO:0019867	organelle subcompartment	0.00143	NA	NA	NA	NA	NA	NA	NA	NA	NA	NA	NA	NA	NA	NA	NA	NA	NA	3.42 (1464,30,171,12)	NA	NA	NA	NA	NA	NA	NA	NA	NA	NA	NA	NA	NA	NA	NA	NA	NA
GO:0022624	postsynaptic specialization	NA	NA	NA	NA	NA	NA	NA	NA	NA	NA	NA	NA	NA	NA	NA	NA	NA	0.000406	NA	NA	NA	NA	NA	NA	NA	NA	NA	NA	NA	NA	NA	NA	NA	NA	NA	8.13 (1464,20,63,7)
GO:0022625	integral component of endoplasmic reticulum membrane	4.29e-07	0.000872	NA	NA	NA	NA	NA	NA	NA	NA	NA	NA	NA	NA	NA	NA	NA	NA	4.89 (1464,28,171,16)	6.86 (1464,28,61,8)	NA	NA	NA	NA	NA	NA	NA	NA	NA	NA	NA	NA	NA	NA	NA	NA
GO:0022627	lysosomal lumen	8.34e-07	0.000381	NA	NA	NA	NA	NA	NA	NA	NA	NA	NA	NA	NA	NA	NA	NA	NA	4.41 (1464,33,171,17)	6.55 (1464,33,61,9)	NA	NA	NA	NA	NA	NA	NA	NA	NA	NA	NA	NA	NA	NA	NA	NA
GO:0030027	extracellular region	0.00768	NA	NA	NA	NA	NA	NA	NA	NA	NA	NA	NA	0.000192	NA	NA	NA	NA	NA	1.89 (1464,122,171,27)	NA	NA	NA	NA	NA	NA	NA	NA	NA	NA	NA	2.93 (1464,122,82,20)	NA	NA	NA	NA	NA
GO:0030054	lytic vacuole membrane	3.27e-05	0.0118	1.13e-06	NA	NA	NA	NA	NA	NA	NA	NA	NA	NA	NA	NA	NA	NA	NA	2.94 (1464,64,171,22)	3.75 (1464,64,61,10)	5.93 (1464,64,54,14)	NA	NA	NA	NA	NA	NA	NA	NA	NA	NA	NA	NA	NA	NA	NA
GO:0030055	membrane microdomain	NA	NA	0.00108	NA	NA	NA	NA	NA	NA	NA	NA	NA	NA	NA	NA	NA	NA	NA	NA	NA	5.86 (1464,37,54,8)	NA	NA	NA	NA	NA	NA	NA	NA	NA	NA	NA	NA	NA	NA	NA
GO:0030117	DNA replication preinitiation complex	NA	NA	NA	NA	NA	NA	NA	NA	NA	NA	NA	NA	NA	NA	0.0363	NA	NA	NA	NA	NA	NA	NA	NA	NA	NA	NA	NA	NA	NA	NA	NA	NA	10.97 (1464,6,89,4)	NA	NA	NA
GO:0030120	phagocytic vesicle membrane	0.0014	NA	0.00868	NA	NA	NA	NA	NA	NA	NA	NA	NA	NA	NA	NA	NA	NA	NA	5.45 (1464,11,171,7)	NA	9.86 (1464,11,54,4)	NA	NA	NA	NA	NA	NA	NA	NA	NA	NA	NA	NA	NA	NA	NA
GO:0030126	cytosolic small ribosomal subunit	NA	NA	NA	NA	NA	NA	NA	NA	NA	NA	NA	NA	NA	NA	NA	NA	NA	1.22e-20	NA	NA	NA	NA	NA	NA	NA	NA	NA	NA	NA	NA	NA	NA	NA	NA	NA	19.92 (1464,21,63,18)
GO:0030133	plasma membrane bounded cell projection part	NA	NA	NA	NA	NA	NA	NA	NA	NA	NA	NA	0.0207	NA	NA	NA	NA	NA	NA	NA	NA	NA	NA	NA	NA	NA	NA	NA	NA	NA	2.52 (1464,97,90,15)	NA	NA	NA	NA	NA	NA
GO:0030135	cell projection part	NA	NA	NA	NA	NA	NA	NA	NA	NA	NA	NA	0.0199	NA	NA	NA	NA	NA	NA	NA	NA	NA	NA	NA	NA	NA	NA	NA	NA	NA	2.52 (1464,97,90,15)	NA	NA	NA	NA	NA	NA
GO:0030141	organelle envelope lumen	NA	NA	NA	NA	NA	NA	NA	0.0136	NA	NA	NA	NA	NA	NA	NA	NA	NA	NA	NA	NA	NA	NA	NA	NA	NA	4.53 (1464,29,78,7)	NA	NA	NA	NA	NA	NA	NA	NA	NA	NA
GO:0030176	integral component of plasma membrane	3.75e-06	NA	0.00166	NA	NA	NA	NA	NA	NA	NA	NA	NA	NA	NA	NA	NA	NA	NA	3.85 (1464,40,171,18)	NA	5.42 (1464,40,54,8)	NA	NA	NA	NA	NA	NA	NA	NA	NA	NA	NA	NA	NA	NA	NA
GO:0030426	endopeptidase complex	NA	NA	NA	NA	NA	NA	NA	NA	NA	NA	NA	NA	4.57e-18	NA	NA	NA	NA	NA	NA	NA	NA	NA	NA	NA	NA	NA	NA	NA	NA	NA	9.30 (1464,48,82,25)	NA	NA	NA	NA	NA
GO:0030427	polymeric cytoskeletal fiber	NA	NA	NA	NA	NA	NA	NA	NA	NA	NA	NA	0.016	NA	NA	NA	NA	NA	0.00179	NA	NA	NA	NA	NA	NA	NA	NA	NA	NA	NA	3.05 (1464,64,90,12)	NA	NA	NA	NA	NA	3.99 (1464,64,63,11)
GO:0030659	mitochondrial small ribosomal subunit	NA	NA	NA	NA	0.0145	0.000415	0.000965	NA	NA	NA	NA	NA	NA	NA	NA	NA	NA	NA	NA	NA	NA	NA	4.64 (1464,23,96,7)	7.72 (1464,23,66,8)	6.06 (1464,23,84,8)	NA	NA	NA	NA	NA	NA	NA	NA	NA	NA	NA
GO:0030666	contractile actin filament bundle	NA	NA	NA	NA	NA	NA	NA	NA	NA	NA	NA	0.0191	NA	NA	NA	NA	NA	NA	NA	NA	NA	NA	NA	NA	NA	NA	NA	NA	NA	6.78 (1464,12,90,5)	NA	NA	NA	NA	NA	NA
GO:0030667	organelle inner membrane	NA	NA	NA	NA	9.95e-34	1.95e-08	2.32e-11	2.56e-15	NA	NA	NA	NA	NA	NA	NA	NA	NA	NA	NA	NA	NA	NA	5.08 (1464,186,96,62)	3.46 (1464,186,66,29)	3.47 (1464,186,84,37)	4.04 (1464,186,78,40)	NA	NA	NA	NA	NA	NA	NA	NA	NA	NA
GO:0030670	organellar large ribosomal subunit	NA	NA	NA	NA	1.34e-22	NA	0.00413	NA	NA	NA	NA	NA	NA	NA	NA	NA	NA	NA	NA	NA	NA	NA	9.93 (1464,43,96,28)	NA	4.05 (1464,43,84,10)	NA	NA	NA	NA	NA	NA	NA	NA	NA	NA	NA
GO:0030863	cytoplasmic vesicle lumen	NA	NA	NA	NA	NA	NA	NA	NA	NA	NA	NA	NA	3.64e-07	NA	NA	NA	NA	NA	NA	NA	NA	NA	NA	NA	NA	NA	NA	NA	NA	NA	4.25 (1464,84,82,20)	NA	NA	NA	NA	NA
GO:0030964	respiratory chain complex	NA	NA	NA	NA	NA	NA	7.77e-05	0.0013	NA	NA	NA	NA	NA	NA	NA	NA	NA	NA	NA	NA	NA	NA	NA	NA	5.64 (1464,34,84,11)	4.97 (1464,34,78,9)	NA	NA	NA	NA	NA	NA	NA	NA	NA	NA
GO:0031012	cell surface	NA	NA	1.3e-06	NA	NA	NA	NA	NA	NA	NA	NA	NA	NA	NA	NA	NA	NA	NA	NA	NA	8.06 (1464,37,54,11)	NA	NA	NA	NA	NA	NA	NA	NA	NA	NA	NA	NA	NA	NA	NA
GO:0031090	nucleolar part	NA	NA	NA	NA	NA	NA	NA	NA	0.0498	NA	NA	NA	NA	NA	NA	NA	NA	NA	NA	NA	NA	NA	NA	NA	NA	NA	10.38 (1464,12,47,4)	NA	NA	NA	NA	NA	NA	NA	NA	NA
GO:0031224	endoplasmic reticulum part	1.91e-38	6.61e-07	1.73e-09	NA	NA	NA	NA	NA	NA	NA	NA	NA	NA	NA	NA	NA	NA	NA	4.03 (1464,187,171,88)	3.34 (1464,187,61,26)	3.91 (1464,187,54,27)	NA	NA	NA	NA	NA	NA	NA	NA	NA	NA	NA	NA	NA	NA	NA
GO:0031226	endoplasmic reticulum-Golgi intermediate compartment	NA	NA	0.00293	NA	NA	NA	NA	NA	NA	NA	NA	NA	NA	NA	NA	NA	NA	NA	NA	NA	7.07 (1464,23,54,6)	NA	NA	NA	NA	NA	NA	NA	NA	NA	NA	NA	NA	NA	NA	NA
GO:0031227	intracellular vesicle	3.21e-06	NA	2.6e-10	NA	NA	NA	NA	NA	NA	NA	NA	NA	NA	NA	NA	NA	NA	NA	2.19 (1464,168,171,43)	NA	4.36 (1464,168,54,27)	NA	NA	NA	NA	NA	NA	NA	NA	NA	NA	NA	NA	NA	NA	NA
GO:0031261	cell-substrate junction	NA	NA	NA	NA	NA	NA	NA	NA	NA	NA	NA	NA	NA	NA	NA	NA	NA	6.14e-07	NA	NA	NA	NA	NA	NA	NA	NA	NA	NA	NA	NA	NA	NA	NA	NA	NA	5.00 (1464,79,63,17)
GO:0031300	mitochondrial respiratory chain complex III	NA	NA	NA	NA	NA	NA	NA	0.000694	NA	NA	NA	NA	NA	NA	NA	NA	NA	NA	NA	NA	NA	NA	NA	NA	NA	11.73 (1464,8,78,5)	NA	NA	NA	NA	NA	NA	NA	NA	NA	NA
GO:0031301	mitochondrial protein complex	NA	NA	NA	NA	3.73e-29	0.00697	6.14e-15	9.57e-13	NA	NA	NA	NA	NA	NA	NA	NA	NA	NA	NA	NA	NA	NA	5.31 (1464,155,96,54)	2.58 (1464,155,66,18)	4.27 (1464,155,84,38)	4.12 (1464,155,78,34)	NA	NA	NA	NA	NA	NA	NA	NA	NA	NA
GO:0031304	mitochondrial proton-transporting ATP synthase complex, coupling factor F(o)	NA	NA	NA	NA	NA	NA	NA	0.000324	NA	NA	NA	NA	NA	NA	NA	NA	NA	NA	NA	NA	NA	NA	NA	NA	NA	18.77 (1464,4,78,4)	NA	NA	NA	NA	NA	NA	NA	NA	NA	NA
GO:0031305	mitochondrial part	NA	NA	NA	0.00208	7.52e-48	7.83e-23	9.57e-34	1.98e-34	NA	NA	NA	NA	NA	NA	NA	NA	NA	NA	NA	NA	NA	2.09 (1464,363,58,30)	3.78 (1464,363,96,90)	3.42 (1464,363,66,56)	3.55 (1464,363,84,74)	3.67 (1464,363,78,71)	NA	NA	NA	NA	NA	NA	NA	NA	NA	NA
GO:0031410	mitochondrial respiratory chain complex I	NA	NA	NA	NA	NA	NA	5.47e-05	NA	NA	NA	NA	NA	NA	NA	NA	NA	NA	NA	NA	NA	NA	NA	NA	NA	7.47 (1464,21,84,9)	NA	NA	NA	NA	NA	NA	NA	NA	NA	NA	NA
GO:0031597	microtubule	NA	NA	NA	NA	NA	NA	NA	NA	NA	NA	NA	NA	NA	NA	NA	NA	NA	0.000735	NA	NA	NA	NA	NA	NA	NA	NA	NA	NA	NA	NA	NA	NA	NA	NA	NA	4.84 (1464,48,63,10)
GO:0031902	endoplasmic reticulum-Golgi intermediate compartment membrane	0.00149	NA	0.00687	NA	NA	NA	NA	NA	NA	NA	NA	NA	NA	NA	NA	NA	NA	NA	4.28 (1464,18,171,9)	NA	7.53 (1464,18,54,5)	NA	NA	NA	NA	NA	NA	NA	NA	NA	NA	NA	NA	NA	NA	NA
GO:0031931	site of polarized growth	NA	NA	NA	NA	NA	NA	NA	NA	NA	NA	NA	0.00923	NA	NA	NA	NA	NA	NA	NA	NA	NA	NA	NA	NA	NA	NA	NA	NA	NA	5.42 (1464,21,90,7)	NA	NA	NA	NA	NA	NA
GO:0031966	membrane protein complex	0.00025	NA	0.00129	NA	NA	NA	NA	2.87e-08	NA	NA	NA	NA	NA	NA	NA	NA	NA	NA	1.91 (1464,184,171,41)	NA	2.65 (1464,184,54,18)	NA	NA	NA	NA	3.16 (1464,184,78,31)	NA	NA	NA	NA	NA	NA	NA	NA	NA	NA
GO:0031968	plasma membrane region	0.000559	NA	NA	NA	NA	NA	NA	NA	NA	NA	NA	NA	NA	NA	NA	NA	NA	NA	2.91 (1464,50,171,17)	NA	NA	NA	NA	NA	NA	NA	NA	NA	NA	NA	NA	NA	NA	NA	NA	NA
GO:0031970	signal peptidase complex	0.00383	NA	NA	NA	NA	NA	NA	NA	NA	NA	NA	NA	NA	NA	NA	NA	NA	NA	8.56 (1464,4,171,4)	NA	NA	NA	NA	NA	NA	NA	NA	NA	NA	NA	NA	NA	NA	NA	NA	NA
GO:0031974	intracellular organelle	NA	NA	NA	NA	0.00315	NA	NA	0.00043	NA	NA	NA	NA	NA	NA	NA	NA	NA	NA	NA	NA	NA	NA	1.19 (1464,1124,96,88)	NA	NA	1.24 (1464,1124,78,74)	NA	NA	NA	NA	NA	NA	NA	NA	NA	NA
GO:0031982	organelle part	NA	NA	NA	NA	0.000533	NA	NA	0.000323	NA	NA	NA	NA	NA	NA	NA	NA	NA	NA	NA	NA	NA	NA	1.19 (1464,1183,96,92)	NA	NA	1.21 (1464,1183,78,76)	NA	NA	NA	NA	NA	NA	NA	NA	NA	NA
GO:0031983	pigment granule	NA	NA	5.36e-10	NA	NA	NA	NA	NA	NA	NA	NA	NA	NA	NA	NA	NA	NA	NA	NA	NA	10.54 (1464,36,54,14)	NA	NA	NA	NA	NA	NA	NA	NA	NA	NA	NA	NA	NA	NA	NA
GO:0031984	protein-DNA complex	NA	NA	NA	NA	NA	NA	NA	NA	NA	NA	0.0279	NA	NA	NA	NA	NA	NA	NA	NA	NA	NA	NA	NA	NA	NA	NA	NA	NA	5.46 (1464,23,70,6)	NA	NA	NA	NA	NA	NA	NA
GO:0032432	microtubule associated complex	NA	NA	NA	NA	NA	NA	NA	NA	NA	NA	NA	NA	NA	NA	0.00753	NA	NA	NA	NA	NA	NA	NA	NA	NA	NA	NA	NA	NA	NA	NA	NA	NA	6.27 (1464,21,89,8)	NA	NA	NA
GO:0032592	mitochondrial outer membrane	NA	NA	NA	NA	NA	NA	NA	0.00253	NA	NA	NA	NA	NA	NA	NA	NA	NA	NA	NA	NA	NA	NA	NA	NA	NA	4.57 (1464,37,78,9)	NA	NA	NA	NA	NA	NA	NA	NA	NA	NA
GO:0032991	organellar ribosome	NA	NA	NA	NA	1.21e-09	NA	NA	NA	NA	NA	NA	NA	NA	NA	NA	NA	NA	NA	NA	NA	NA	NA	10.76 (1464,17,96,12)	NA	NA	NA	NA	NA	NA	NA	NA	NA	NA	NA	NA	NA
GO:0032993	proteasome regulatory particle, base subcomplex	NA	NA	NA	NA	NA	NA	NA	NA	NA	NA	NA	NA	3.07e-08	NA	NA	NA	NA	NA	NA	NA	NA	NA	NA	NA	NA	NA	NA	NA	NA	NA	14.61 (1464,11,82,9)	NA	NA	NA	NA	NA
GO:0033116	mitochondrial ribosome	NA	NA	NA	NA	1.13e-09	NA	NA	NA	NA	NA	NA	NA	NA	NA	NA	NA	NA	NA	NA	NA	NA	NA	10.76 (1464,17,96,12)	NA	NA	NA	NA	NA	NA	NA	NA	NA	NA	NA	NA	NA
GO:0033177	transport vesicle	0.0039	NA	NA	NA	NA	NA	NA	NA	NA	NA	NA	NA	NA	NA	NA	NA	NA	NA	2.93 (1464,38,171,13)	NA	NA	NA	NA	NA	NA	NA	NA	NA	NA	NA	NA	NA	NA	NA	NA	NA
GO:0033588	anchoring junction	NA	NA	NA	NA	NA	NA	NA	NA	NA	NA	NA	NA	NA	NA	NA	NA	NA	6.95e-07	NA	NA	NA	NA	NA	NA	NA	NA	NA	NA	NA	NA	NA	NA	NA	NA	NA	4.70 (1464,89,63,18)
GO:0034774	oligosaccharyltransferase complex	0.00621	NA	0.00626	NA	NA	NA	NA	NA	NA	NA	NA	NA	NA	NA	NA	NA	NA	NA	5.14 (1464,10,171,6)	NA	10.84 (1464,10,54,4)	NA	NA	NA	NA	NA	NA	NA	NA	NA	NA	NA	NA	NA	NA	NA
GO:0035577	cytoplasmic part	NA	NA	0.0121	NA	0.00112	NA	0.0332	NA	NA	NA	NA	NA	NA	NA	NA	NA	NA	NA	NA	NA	1.14 (1464,1281,54,54)	NA	1.13 (1464,1281,96,95)	NA	1.12 (1464,1281,84,82)	NA	NA	NA	NA	NA	NA	NA	NA	NA	NA	NA
GO:0035631	actin filament bundle	NA	NA	NA	NA	NA	NA	NA	NA	NA	NA	NA	0.0209	NA	NA	NA	NA	NA	NA	NA	NA	NA	NA	NA	NA	NA	NA	NA	NA	NA	6.78 (1464,12,90,5)	NA	NA	NA	NA	NA	NA
GO:0038201	proteasome core complex, beta-subunit complex	NA	NA	NA	NA	NA	NA	NA	NA	NA	NA	NA	0.00897	NA	NA	NA	NA	NA	NA	NA	NA	NA	NA	NA	NA	NA	NA	NA	NA	NA	8.13 (1464,10,90,5)	NA	NA	NA	NA	NA	NA
GO:0042382	proteasome regulatory particle	NA	NA	NA	NA	NA	NA	NA	NA	NA	NA	NA	NA	2e-07	NA	NA	NA	NA	NA	NA	NA	NA	NA	NA	NA	NA	NA	NA	NA	NA	NA	17.85 (1464,7,82,7)	NA	NA	NA	NA	NA
GO:0042470	extracellular matrix	NA	NA	0.000779	NA	NA	NA	NA	NA	NA	NA	NA	NA	NA	NA	NA	NA	NA	NA	NA	NA	7.30 (1464,26,54,7)	NA	NA	NA	NA	NA	NA	NA	NA	NA	NA	NA	NA	NA	NA	NA
GO:0042555	cytoskeletal part	NA	NA	NA	NA	NA	NA	NA	NA	NA	NA	NA	0.00014	NA	NA	0.111	NA	NA	0.00238	NA	NA	NA	NA	NA	NA	NA	NA	NA	NA	NA	2.73 (1464,161,90,27)	NA	NA	2.04 (1464,161,89,20)	NA	NA	2.60 (1464,161,63,18)
GO:0042641	aminoacyl-tRNA synthetase multienzyme complex	NA	NA	NA	NA	NA	NA	NA	NA	NA	NA	NA	NA	2.12e-07	NA	NA	NA	NA	NA	NA	NA	NA	NA	NA	NA	NA	NA	NA	NA	NA	NA	14.28 (1464,10,82,8)	NA	NA	NA	NA	NA
GO:0042645	membrane-enclosed lumen	NA	NA	0.00449	0.0416	NA	0.0494	0.000234	2.48e-05	NA	NA	NA	NA	NA	NA	NA	NA	NA	NA	NA	NA	2.09 (1464,286,54,22)	2.03 (1464,286,58,23)	NA	1.86 (1464,286,66,24)	2.07 (1464,286,84,34)	2.23 (1464,286,78,34)	NA	NA	NA	NA	NA	NA	NA	NA	NA	NA
GO:0042721	proton-transporting two-sector ATPase complex, proton-transporting domain	NA	NA	NA	NA	NA	NA	NA	0.000331	NA	NA	NA	NA	NA	NA	NA	NA	NA	NA	NA	NA	NA	NA	NA	NA	NA	13.41 (1464,7,78,5)	NA	NA	NA	NA	NA	NA	NA	NA	NA	NA
GO:0042788	vesicle	9.13e-06	NA	7.49e-06	NA	NA	NA	NA	NA	NA	NA	NA	0.00654	2.35e-07	NA	NA	NA	NA	2.86e-06	1.57 (1464,453,171,83)	NA	2.09 (1464,453,54,35)	NA	NA	NA	NA	NA	NA	NA	NA	1.62 (1464,453,90,45)	2.01 (1464,453,82,51)	NA	NA	NA	NA	2.05 (1464,453,63,40)
GO:0043202	intrinsic component of membrane	5.83e-35	1.55e-10	2.4e-06	NA	NA	NA	NA	NA	NA	NA	NA	NA	NA	NA	NA	NA	NA	NA	3.23 (1464,265,171,100)	3.26 (1464,265,61,36)	2.76 (1464,265,54,27)	NA	NA	NA	NA	NA	NA	NA	NA	NA	NA	NA	NA	NA	NA	NA
GO:0043226	proteasome core complex, alpha-subunit complex	NA	NA	NA	NA	NA	NA	NA	NA	NA	NA	NA	NA	1.49e-06	NA	NA	NA	NA	NA	NA	NA	NA	NA	NA	NA	NA	NA	NA	NA	NA	NA	17.85 (1464,6,82,6)	NA	NA	NA	NA	NA
GO:0043227	plasma membrane receptor complex	NA	NA	NA	NA	NA	NA	NA	NA	NA	0.0793	NA	NA	NA	NA	NA	NA	NA	NA	NA	NA	NA	NA	NA	NA	NA	NA	NA	11.35 (1464,6,86,4)	NA	NA	NA	NA	NA	NA	NA	NA
GO:0043228	secretory granule	NA	NA	0.000598	NA	NA	NA	NA	NA	NA	NA	NA	NA	NA	NA	NA	NA	NA	NA	NA	NA	9.57 (1464,17,54,6)	NA	NA	NA	NA	NA	NA	NA	NA	NA	NA	NA	NA	NA	NA	NA
GO:0043229	mitochondrial proton-transporting ATP synthase complex	NA	NA	NA	NA	NA	NA	NA	8.28e-09	NA	NA	NA	NA	NA	NA	NA	NA	NA	NA	NA	NA	NA	NA	NA	NA	NA	13.41 (1464,14,78,10)	NA	NA	NA	NA	NA	NA	NA	NA	NA	NA
GO:0043230	collagen-containing extracellular matrix	NA	NA	0.000605	NA	NA	NA	NA	NA	NA	NA	0.0411	NA	NA	NA	NA	NA	NA	NA	NA	NA	7.59 (1464,25,54,7)	NA	NA	NA	NA	NA	NA	NA	5.02 (1464,25,70,6)	NA	NA	NA	NA	NA	NA	NA
GO:0043231	intracellular non-membrane-bounded organelle	NA	NA	NA	NA	NA	NA	NA	NA	0.0858	NA	0.000431	NA	NA	NA	NA	NA	NA	7.88e-06	NA	NA	NA	NA	NA	NA	NA	NA	1.97 (1464,316,47,20)	NA	2.12 (1464,316,70,32)	NA	NA	NA	NA	NA	NA	2.35 (1464,316,63,32)
GO:0043232	lytic vacuole	0.00397	1.76e-05	NA	NA	NA	NA	NA	NA	NA	NA	NA	NA	NA	NA	NA	NA	NA	NA	2.41 (1464,64,171,18)	5.25 (1464,64,61,14)	NA	NA	NA	NA	NA	NA	NA	NA	NA	NA	NA	NA	NA	NA	NA	NA
GO:0043233	nuclear part	NA	NA	NA	NA	NA	NA	NA	NA	0.0155	NA	0.00252	NA	NA	NA	NA	0.123	NA	0.00184	NA	NA	NA	NA	NA	NA	NA	NA	1.77 (1464,527,47,30)	NA	1.67 (1464,527,70,42)	NA	NA	NA	NA	1.48 (1464,527,92,49)	NA	1.68 (1464,527,63,38)
GO:0044391	small nucleolar ribonucleoprotein complex	NA	NA	NA	NA	NA	NA	NA	NA	0.00808	NA	NA	NA	NA	NA	NA	NA	NA	NA	NA	NA	NA	NA	NA	NA	NA	NA	31.15 (1464,3,47,3)	NA	NA	NA	NA	NA	NA	NA	NA	NA
GO:0044421	cytoplasmic vesicle	3.06e-06	NA	1.95e-10	NA	NA	NA	NA	NA	NA	NA	NA	NA	NA	NA	NA	NA	NA	NA	2.19 (1464,168,171,43)	NA	4.36 (1464,168,54,27)	NA	NA	NA	NA	NA	NA	NA	NA	NA	NA	NA	NA	NA	NA	NA
GO:0044422	proton-transporting ATP synthase complex	NA	NA	NA	NA	NA	NA	NA	9.11e-09	NA	NA	NA	NA	NA	NA	NA	NA	NA	NA	NA	NA	NA	NA	NA	NA	NA	13.41 (1464,14,78,10)	NA	NA	NA	NA	NA	NA	NA	NA	NA	NA
GO:0044425	extracellular region part	0.000466	NA	5.29e-05	NA	NA	NA	NA	NA	NA	NA	NA	0.00636	2.47e-07	NA	NA	NA	NA	7.55e-07	1.52 (1464,394,171,70)	NA	2.13 (1464,394,54,31)	NA	NA	NA	NA	NA	NA	NA	NA	1.69 (1464,394,90,41)	2.13 (1464,394,82,47)	NA	NA	NA	NA	2.24 (1464,394,63,38)
GO:0044427	cell junction	NA	NA	NA	NA	NA	NA	NA	NA	NA	NA	NA	NA	NA	NA	NA	NA	NA	8.65e-07	NA	NA	NA	NA	NA	NA	NA	NA	NA	NA	NA	NA	NA	NA	NA	NA	NA	4.01 (1464,116,63,20)
GO:0044428	secretory granule membrane	0.000447	NA	3.41e-09	NA	NA	NA	NA	NA	NA	NA	NA	NA	NA	NA	NA	NA	NA	NA	2.97 (1464,49,171,17)	NA	8.30 (1464,49,54,15)	NA	NA	NA	NA	NA	NA	NA	NA	NA	NA	NA	NA	NA	NA	NA
GO:0044429	mitochondrial inner membrane	NA	NA	NA	NA	2.69e-34	1.38e-08	1.31e-11	1.35e-15	NA	NA	NA	NA	NA	NA	NA	NA	NA	NA	NA	NA	NA	NA	5.20 (1464,182,96,62)	3.53 (1464,182,66,29)	3.54 (1464,182,84,37)	4.13 (1464,182,78,40)	NA	NA	NA	NA	NA	NA	NA	NA	NA	NA
GO:0044430	membrane region	NA	NA	0.00171	NA	NA	NA	NA	NA	NA	NA	NA	NA	NA	NA	NA	NA	NA	NA	NA	NA	5.42 (1464,40,54,8)	NA	NA	NA	NA	NA	NA	NA	NA	NA	NA	NA	NA	NA	NA	NA
GO:0044431	cytoskeleton	NA	NA	NA	NA	NA	NA	NA	NA	NA	NA	NA	0.0167	NA	NA	NA	NA	NA	NA	NA	NA	NA	NA	NA	NA	NA	NA	NA	NA	NA	2.74 (1464,83,90,14)	NA	NA	NA	NA	NA	NA
GO:0044432	intrinsic component of organelle membrane	NA	NA	NA	NA	0.0294	NA	NA	NA	NA	NA	NA	NA	NA	NA	NA	NA	NA	NA	NA	NA	NA	NA	3.35 (1464,41,96,9)	NA	NA	NA	NA	NA	NA	NA	NA	NA	NA	NA	NA	NA
GO:0044433	integral component of mitochondrial membrane	NA	NA	NA	NA	0.000652	0.00656	NA	NA	NA	NA	NA	NA	NA	NA	NA	NA	NA	NA	NA	NA	NA	NA	5.49 (1464,25,96,9)	6.21 (1464,25,66,7)	NA	NA	NA	NA	NA	NA	NA	NA	NA	NA	NA	NA
GO:0044437	organelle outer membrane	NA	NA	NA	NA	NA	NA	NA	0.00373	NA	NA	NA	NA	NA	NA	NA	NA	NA	NA	NA	NA	NA	NA	NA	NA	NA	4.33 (1464,39,78,9)	NA	NA	NA	NA	NA	NA	NA	NA	NA	NA
GO:0044440	autophagosome membrane	NA	NA	0.00134	NA	NA	NA	NA	NA	NA	NA	NA	NA	NA	NA	NA	NA	NA	NA	NA	NA	27.11 (1464,3,54,3)	NA	NA	NA	NA	NA	NA	NA	NA	NA	NA	NA	NA	NA	NA	NA
GO:0044444	cytoplasm	NA	NA	NA	NA	NA	NA	NA	NA	0.0336	NA	0.00744	0.000291	0.0188	0.104	NA	NA	0.0202	0.00267	NA	NA	NA	NA	NA	NA	NA	NA	1.77 (1464,493,47,28)	NA	1.65 (1464,493,70,39)	1.72 (1464,493,90,52)	1.52 (1464,493,82,42)	1.48 (1464,493,108,54)	NA	NA	1.72 (1464,493,69,40)	1.70 (1464,493,63,36)
GO:0044445	intrinsic component of endoplasmic reticulum membrane	3.99e-07	0.000799	NA	NA	NA	NA	NA	NA	NA	NA	NA	NA	NA	NA	NA	NA	NA	NA	4.89 (1464,28,171,16)	6.86 (1464,28,61,8)	NA	NA	NA	NA	NA	NA	NA	NA	NA	NA	NA	NA	NA	NA	NA	NA
GO:0044446	inner mitochondrial membrane protein complex	NA	NA	NA	NA	0.000173	NA	7.1e-06	3.8e-11	NA	NA	NA	NA	NA	NA	NA	NA	NA	NA	NA	NA	NA	NA	3.59 (1464,68,96,16)	NA	4.36 (1464,68,84,17)	6.07 (1464,68,78,22)	NA	NA	NA	NA	NA	NA	NA	NA	NA	NA
GO:0044451	proteasome core complex	NA	NA	NA	NA	NA	NA	NA	NA	NA	NA	NA	NA	2.92e-05	NA	NA	NA	NA	NA	NA	NA	NA	NA	NA	NA	NA	NA	NA	NA	NA	NA	8.93 (1464,16,82,8)	NA	NA	NA	NA	NA
GO:0044452	tethering complex	NA	NA	NA	NA	NA	NA	NA	NA	NA	0.0707	NA	NA	NA	NA	NA	NA	NA	NA	NA	NA	NA	NA	NA	NA	NA	NA	NA	9.73 (1464,7,86,4)	NA	NA	NA	NA	NA	NA	NA	NA
GO:0044455	membrane-bounded organelle	NA	NA	NA	NA	NA	NA	NA	0.00149	NA	NA	NA	NA	NA	NA	NA	NA	NA	NA	NA	NA	NA	NA	NA	NA	NA	1.21 (1464,1150,78,74)	NA	NA	NA	NA	NA	NA	NA	NA	NA	NA
GO:0044459	ribosomal subunit	NA	NA	NA	NA	2.21e-19	NA	0.000527	NA	NA	NA	NA	NA	NA	NA	NA	NA	NA	5.89e-14	NA	NA	NA	NA	5.84 (1464,94,96,36)	NA	3.15 (1464,94,84,17)	NA	NA	NA	NA	NA	NA	NA	NA	NA	NA	6.43 (1464,94,63,26)
GO:0044463	catalytic complex	NA	NA	NA	NA	NA	NA	NA	NA	NA	NA	NA	NA	2.46e-05	NA	NA	NA	NA	NA	NA	NA	NA	NA	NA	NA	NA	NA	NA	NA	NA	NA	2.45 (1464,219,82,30)	NA	NA	NA	NA	NA
GO:0045121	extracellular vesicle	0.00105	NA	0.00344	NA	NA	NA	NA	NA	NA	NA	NA	0.00333	1.9e-07	NA	NA	NA	NA	1.4e-07	1.52 (1464,366,171,65)	NA	1.93 (1464,366,54,26)	NA	NA	NA	NA	NA	NA	NA	NA	1.78 (1464,366,90,40)	2.20 (1464,366,82,45)	NA	NA	NA	NA	2.41 (1464,366,63,38)
GO:0045239	TOR complex	NA	NA	NA	NA	NA	NA	NA	NA	NA	0.068	NA	NA	NA	NA	NA	NA	NA	NA	NA	NA	NA	NA	NA	NA	NA	NA	NA	17.02 (1464,3,86,3)	NA	NA	NA	NA	NA	NA	NA	NA
GO:0045254	TORC1 complex	NA	NA	NA	NA	NA	NA	NA	NA	NA	0.051	NA	NA	NA	NA	NA	NA	NA	NA	NA	NA	NA	NA	NA	NA	NA	NA	NA	17.02 (1464,3,86,3)	NA	NA	NA	NA	NA	NA	NA	NA
GO:0045259	nonhomologous end joining complex	NA	NA	NA	NA	NA	NA	NA	NA	NA	NA	0.00839	NA	NA	NA	NA	NA	NA	NA	NA	NA	NA	NA	NA	NA	NA	NA	NA	NA	20.91 (1464,3,70,3)	NA	NA	NA	NA	NA	NA	NA
GO:0045263	nuclear body	NA	NA	NA	NA	NA	NA	NA	NA	NA	NA	0.000306	NA	NA	NA	NA	NA	NA	NA	NA	NA	NA	NA	NA	NA	NA	NA	NA	NA	4.37 (1464,67,70,14)	NA	NA	NA	NA	NA	NA	NA
GO:0045271	nucleus	NA	NA	NA	NA	NA	NA	NA	NA	0.00863	NA	6.24e-08	NA	0.000237	NA	NA	NA	0.0957	0.0217	NA	NA	NA	NA	NA	NA	NA	NA	1.95 (1464,478,47,30)	NA	2.14 (1464,478,70,49)	NA	1.72 (1464,478,82,46)	NA	NA	NA	1.64 (1464,478,69,37)	1.60 (1464,478,63,33)
GO:0045275	nuclear matrix	NA	NA	NA	NA	NA	NA	NA	NA	NA	NA	0.0259	NA	NA	NA	NA	NA	NA	NA	NA	NA	NA	NA	NA	NA	NA	NA	NA	NA	6.97 (1464,15,70,5)	NA	NA	NA	NA	NA	NA	NA
GO:0045277	nuclear speck	NA	NA	NA	NA	NA	NA	NA	NA	NA	NA	0.000224	NA	NA	NA	NA	NA	NA	NA	NA	NA	NA	NA	NA	NA	NA	NA	NA	NA	6.22 (1464,37,70,11)	NA	NA	NA	NA	NA	NA	NA
GO:0048770	organellar small ribosomal subunit	NA	NA	NA	NA	0.015	0.000474	0.00101	NA	NA	NA	NA	NA	NA	NA	NA	NA	NA	NA	NA	NA	NA	NA	4.64 (1464,23,96,7)	7.72 (1464,23,66,8)	6.06 (1464,23,84,8)	NA	NA	NA	NA	NA	NA	NA	NA	NA	NA	NA
GO:0060205	focal adhesion	NA	NA	NA	NA	NA	NA	NA	NA	NA	NA	NA	NA	NA	NA	NA	NA	NA	5.27e-07	NA	NA	NA	NA	NA	NA	NA	NA	NA	NA	NA	NA	NA	NA	NA	NA	NA	5.00 (1464,79,63,17)
GO:0061695	plasma membrane part	4.89e-07	NA	0.0161	NA	NA	NA	NA	NA	NA	NA	NA	NA	NA	NA	NA	NA	NA	NA	2.59 (1464,119,171,36)	NA	2.73 (1464,119,54,12)	NA	NA	NA	NA	NA	NA	NA	NA	NA	NA	NA	NA	NA	NA	NA
GO:0062023	mitochondrial nucleoid	NA	NA	NA	NA	NA	NA	0.0137	NA	NA	NA	NA	NA	NA	NA	NA	NA	NA	NA	NA	NA	NA	NA	NA	NA	4.88 (1464,25,84,7)	NA	NA	NA	NA	NA	NA	NA	NA	NA	NA	NA
GO:0070013	cytochrome complex	NA	NA	NA	NA	NA	NA	NA	3.51e-06	NA	NA	NA	NA	NA	NA	NA	NA	NA	NA	NA	NA	NA	NA	NA	NA	NA	11.55 (1464,13,78,8)	NA	NA	NA	NA	NA	NA	NA	NA	NA	NA
GO:0070062	bounding membrane of organelle	1.23e-08	0.000389	1.3e-07	NA	NA	NA	NA	NA	NA	NA	NA	NA	NA	NA	NA	NA	NA	NA	2.19 (1464,227,171,58)	2.54 (1464,227,61,24)	3.22 (1464,227,54,27)	NA	NA	NA	NA	NA	NA	NA	NA	NA	NA	NA	NA	NA	NA	NA
GO:0070069	nucleoplasm part	NA	NA	NA	NA	NA	NA	NA	NA	NA	NA	0.00631	NA	NA	NA	NA	NA	NA	NA	NA	NA	NA	NA	NA	NA	NA	NA	NA	NA	3.15 (1464,93,70,14)	NA	NA	NA	NA	NA	NA	NA
GO:0070161	lysosomal membrane	3.16e-05	0.0112	1.07e-06	NA	NA	NA	NA	NA	NA	NA	NA	NA	NA	NA	NA	NA	NA	NA	2.94 (1464,64,171,22)	3.75 (1464,64,61,10)	5.93 (1464,64,54,14)	NA	NA	NA	NA	NA	NA	NA	NA	NA	NA	NA	NA	NA	NA	NA
GO:0070419	stress fiber	NA	NA	NA	NA	NA	NA	NA	NA	NA	NA	NA	0.02	NA	NA	NA	NA	NA	NA	NA	NA	NA	NA	NA	NA	NA	NA	NA	NA	NA	6.78 (1464,12,90,5)	NA	NA	NA	NA	NA	NA
GO:0071013	ficolin-1-rich granule lumen	NA	NA	NA	NA	NA	NA	NA	NA	NA	NA	NA	NA	2.89e-07	NA	NA	NA	NA	NA	NA	NA	NA	NA	NA	NA	NA	NA	NA	NA	NA	NA	5.95 (1464,45,82,15)	NA	NA	NA	NA	NA
GO:0071162	cell-substrate adherens junction	NA	NA	NA	NA	NA	NA	NA	NA	NA	NA	NA	NA	NA	NA	NA	NA	NA	5.67e-07	NA	NA	NA	NA	NA	NA	NA	NA	NA	NA	NA	NA	NA	NA	NA	NA	NA	5.00 (1464,79,63,17)
GO:0071556	endocytic vesicle lumen	NA	NA	0.016	NA	NA	NA	NA	NA	NA	NA	NA	NA	NA	NA	NA	NA	NA	NA	NA	NA	13.56 (1464,6,54,3)	NA	NA	NA	NA	NA	NA	NA	NA	NA	NA	NA	NA	NA	NA	NA
GO:0071682	intrinsic component of mitochondrial membrane	NA	NA	NA	NA	0.000825	0.00733	NA	NA	NA	NA	NA	NA	NA	NA	NA	NA	NA	NA	NA	NA	NA	NA	5.28 (1464,26,96,9)	5.97 (1464,26,66,7)	NA	NA	NA	NA	NA	NA	NA	NA	NA	NA	NA	NA
GO:0072669	secretory granule lumen	NA	NA	NA	NA	NA	NA	NA	NA	NA	NA	NA	NA	2.2e-07	NA	NA	NA	NA	NA	NA	NA	NA	NA	NA	NA	NA	NA	NA	NA	NA	NA	4.46 (1464,80,82,20)	NA	NA	NA	NA	NA
GO:0097517	COPI vesicle coat	NA	NA	NA	NA	NA	NA	NA	NA	NA	NA	NA	NA	8.57e-05	NA	NA	NA	NA	NA	NA	NA	NA	NA	NA	NA	NA	NA	NA	NA	NA	NA	11.90 (1464,9,82,6)	NA	NA	NA	NA	NA
GO:0097708	endoplasmic reticulum membrane	2.02e-24	0.00293	4.4e-07	NA	NA	NA	NA	NA	NA	NA	NA	NA	NA	NA	NA	NA	NA	NA	3.99 (1464,131,171,61)	2.93 (1464,131,61,16)	4.14 (1464,131,54,20)	NA	NA	NA	NA	NA	NA	NA	NA	NA	NA	NA	NA	NA	NA	NA
GO:0098573	mitochondrial outer membrane translocase complex	NA	NA	NA	NA	NA	NA	NA	0.00617	NA	NA	NA	NA	NA	NA	NA	NA	NA	NA	NA	NA	NA	NA	NA	NA	NA	10.73 (1464,7,78,4)	NA	NA	NA	NA	NA	NA	NA	NA	NA	NA
GO:0098588	large ribosomal subunit	NA	NA	NA	NA	1.68e-20	NA	0.0222	NA	NA	NA	NA	NA	NA	NA	NA	NA	NA	NA	NA	NA	NA	NA	8.34 (1464,53,96,29)	NA	3.29 (1464,53,84,10)	NA	NA	NA	NA	NA	NA	NA	NA	NA	NA	NA
GO:0098589	integral component of lumenal side of endoplasmic reticulum membrane	NA	NA	0.00137	NA	NA	NA	NA	NA	NA	NA	NA	NA	NA	NA	NA	NA	NA	NA	NA	NA	27.11 (1464,3,54,3)	NA	NA	NA	NA	NA	NA	NA	NA	NA	NA	NA	NA	NA	NA	NA
GO:0098590	spliceosomal complex	NA	NA	NA	NA	NA	NA	NA	NA	NA	NA	0.000842	NA	NA	NA	NA	NA	NA	NA	NA	NA	NA	NA	NA	NA	NA	NA	NA	NA	6.97 (1464,24,70,8)	NA	NA	NA	NA	NA	NA	NA
GO:0098791	lamellipodium	NA	NA	NA	NA	NA	NA	NA	NA	NA	NA	NA	0.00396	NA	NA	NA	NA	NA	NA	NA	NA	NA	NA	NA	NA	NA	NA	NA	NA	NA	5.66 (1464,23,90,8)	NA	NA	NA	NA	NA	NA
GO:0098796	extracellular space	NA	NA	4.04e-06	NA	NA	NA	NA	NA	NA	NA	NA	NA	NA	NA	NA	NA	NA	NA	NA	NA	5.27 (1464,72,54,14)	NA	NA	NA	NA	NA	NA	NA	NA	NA	NA	NA	NA	NA	NA	NA
GO:0098798	mitochondrial intermembrane space	NA	NA	NA	NA	NA	NA	NA	0.00701	NA	NA	NA	NA	NA	NA	NA	NA	NA	NA	NA	NA	NA	NA	NA	NA	NA	5.05 (1464,26,78,7)	NA	NA	NA	NA	NA	NA	NA	NA	NA	NA
GO:0098799	paraspeckles	NA	NA	NA	NA	NA	NA	NA	NA	NA	NA	0.0424	NA	NA	NA	NA	NA	NA	NA	NA	NA	NA	NA	NA	NA	NA	NA	NA	NA	12.55 (1464,5,70,3)	NA	NA	NA	NA	NA	NA	NA
GO:0098800	fibrillar center	NA	NA	NA	NA	NA	NA	NA	NA	0.0569	NA	NA	NA	NA	NA	NA	NA	NA	NA	NA	NA	NA	NA	NA	NA	NA	NA	10.38 (1464,12,47,4)	NA	NA	NA	NA	NA	NA	NA	NA	NA
GO:0098802	podosome	NA	NA	NA	NA	NA	NA	NA	NA	NA	NA	NA	0.00664	NA	NA	NA	NA	NA	NA	NA	NA	NA	NA	NA	NA	NA	NA	NA	NA	NA	13.01 (1464,5,90,4)	NA	NA	NA	NA	NA	NA
GO:0098803	nucleoplasm	NA	NA	NA	NA	NA	NA	NA	NA	0.00545	NA	0.000326	NA	0.019	NA	NA	0.108	NA	NA	NA	NA	NA	NA	NA	NA	NA	NA	2.04 (1464,428,47,28)	NA	1.91 (1464,428,70,39)	NA	1.59 (1464,428,82,38)	NA	NA	1.56 (1464,428,92,42)	NA	NA
GO:0098805	outer mitochondrial membrane protein complex	NA	NA	NA	NA	NA	NA	NA	6.86e-06	NA	NA	NA	NA	NA	NA	NA	NA	NA	NA	NA	NA	NA	NA	NA	NA	NA	10.73 (1464,14,78,8)	NA	NA	NA	NA	NA	NA	NA	NA	NA	NA
GO:0098852	extracellular exosome	0.00175	NA	0.00342	NA	NA	NA	NA	NA	NA	NA	NA	0.00413	2.24e-07	NA	NA	NA	NA	1.65e-07	1.50 (1464,365,171,64)	NA	1.93 (1464,365,54,26)	NA	NA	NA	NA	NA	NA	NA	NA	1.78 (1464,365,90,40)	2.20 (1464,365,82,45)	NA	NA	NA	NA	2.42 (1464,365,63,38)
GO:0098857	extracellular organelle	0.00108	NA	0.00352	NA	NA	NA	NA	NA	NA	NA	NA	0.0038	2.06e-07	NA	NA	NA	NA	1.57e-07	1.52 (1464,366,171,65)	NA	1.93 (1464,366,54,26)	NA	NA	NA	NA	NA	NA	NA	NA	1.78 (1464,366,90,40)	2.20 (1464,366,82,45)	NA	NA	NA	NA	2.41 (1464,366,63,38)
GO:0099023	prefoldin complex	NA	NA	NA	NA	NA	NA	NA	NA	NA	NA	NA	0.000274	NA	NA	NA	NA	NA	NA	NA	NA	NA	NA	NA	NA	NA	NA	NA	NA	NA	16.27 (1464,5,90,5)	NA	NA	NA	NA	NA	NA
GO:0099080	ribonucleoprotein complex	NA	NA	NA	NA	1.62e-10	NA	NA	NA	NA	NA	0.000325	NA	NA	NA	NA	NA	NA	1.12e-10	NA	NA	NA	NA	3.03 (1464,201,96,40)	NA	NA	NA	NA	NA	2.60 (1464,201,70,25)	NA	NA	NA	NA	NA	NA	3.70 (1464,201,63,32)
GO:0099081	TIM22 mitochondrial import inner membrane insertion complex	NA	NA	NA	NA	0.0102	NA	NA	NA	NA	NA	NA	NA	NA	NA	NA	NA	NA	NA	NA	NA	NA	NA	15.25 (1464,3,96,3)	NA	NA	NA	NA	NA	NA	NA	NA	NA	NA	NA	NA	NA
GO:0099503	organelle lumen	NA	NA	0.00468	0.0625	NA	0.056	0.000263	2.74e-05	NA	NA	NA	NA	NA	NA	NA	NA	NA	NA	NA	NA	2.09 (1464,286,54,22)	2.03 (1464,286,58,23)	NA	1.86 (1464,286,66,24)	2.07 (1464,286,84,34)	2.23 (1464,286,78,34)	NA	NA	NA	NA	NA	NA	NA	NA	NA	NA
GO:0099512	ribosome	NA	NA	NA	NA	1.19e-07	NA	NA	NA	NA	NA	NA	NA	NA	NA	NA	NA	NA	7.26e-07	NA	NA	NA	NA	6.18 (1464,37,96,15)	NA	NA	NA	NA	NA	NA	NA	NA	NA	NA	NA	NA	7.54 (1464,37,63,12)
GO:0099513	vacuolar part	4.02e-10	7.58e-05	3.58e-06	NA	NA	NA	NA	NA	NA	NA	NA	NA	NA	NA	NA	NA	NA	NA	3.09 (1464,108,171,39)	3.78 (1464,108,61,17)	4.27 (1464,108,54,17)	NA	NA	NA	NA	NA	NA	NA	NA	NA	NA	NA	NA	NA	NA	NA
GO:0099572	whole membrane	3.95e-07	NA	1.23e-08	NA	NA	NA	NA	NA	NA	NA	NA	NA	NA	NA	NA	NA	NA	NA	2.26 (1464,174,171,46)	NA	3.90 (1464,174,54,25)	NA	NA	NA	NA	NA	NA	NA	NA	NA	NA	NA	NA	NA	NA	NA
GO:0120038	vesicle coat	NA	NA	NA	NA	NA	NA	NA	NA	NA	NA	NA	NA	0.00488	NA	NA	NA	NA	NA	NA	NA	NA	NA	NA	NA	NA	NA	NA	NA	NA	NA	6.70 (1464,16,82,6)	NA	NA	NA	NA	NA
GO:1902494	cytosolic part	NA	NA	NA	NA	NA	NA	NA	NA	NA	NA	NA	NA	NA	NA	NA	NA	NA	1.6e-21	NA	NA	NA	NA	NA	NA	NA	NA	NA	NA	NA	NA	NA	NA	NA	NA	NA	11.01 (1464,57,63,27)
GO:1903561	cytoplasmic vesicle part	4.16e-07	NA	1.03e-05	NA	NA	NA	NA	NA	NA	NA	NA	NA	0.000385	NA	NA	NA	NA	NA	2.11 (1464,211,171,52)	NA	2.96 (1464,211,54,23)	NA	NA	NA	NA	NA	NA	NA	NA	NA	2.28 (1464,211,82,27)	NA	NA	NA	NA	NA
GO:1904813	CMG complex	NA	NA	NA	NA	NA	NA	NA	NA	NA	NA	NA	NA	NA	NA	0.0454	NA	NA	NA	NA	NA	NA	NA	NA	NA	NA	NA	NA	NA	NA	NA	NA	NA	10.97 (1464,6,89,4)	NA	NA	NA
GO:1905368	postsynaptic density	NA	NA	NA	NA	NA	NA	NA	NA	NA	NA	NA	NA	NA	NA	NA	NA	NA	0.00039	NA	NA	NA	NA	NA	NA	NA	NA	NA	NA	NA	NA	NA	NA	NA	NA	NA	8.13 (1464,20,63,7)
GO:1905369	Elongator holoenzyme complex	NA	NA	NA	NA	NA	NA	NA	NA	NA	NA	NA	NA	NA	NA	NA	0.125	NA	NA	NA	NA	NA	NA	NA	NA	NA	NA	NA	NA	NA	NA	NA	NA	NA	15.91 (1464,3,92,3)	NA	NA
GO:1990204	nucleolus	NA	NA	NA	NA	NA	NA	NA	NA	0.00947	NA	0.00803	NA	NA	NA	NA	NA	NA	0.000269	NA	NA	NA	NA	NA	NA	NA	NA	3.85 (1464,97,47,12)	NA	3.02 (1464,97,70,14)	NA	NA	NA	NA	NA	NA	3.59 (1464,97,63,15)
GO:1990391	actin filament	NA	NA	NA	NA	NA	NA	NA	NA	NA	NA	NA	0.000338	NA	NA	NA	NA	NA	NA	NA	NA	NA	NA	NA	NA	NA	NA	NA	NA	NA	9.49 (1464,12,90,7)	NA	NA	NA	NA	NA	NA
GO:1990904	proton-transporting ATP synthase complex, coupling factor F(o)	NA	NA	NA	NA	NA	NA	NA	2.19e-05	NA	NA	NA	NA	NA	NA	NA	NA	NA	NA	NA	NA	NA	NA	NA	NA	NA	18.77 (1464,5,78,5)	NA	NA	NA	NA	NA	NA	NA	NA	NA	NA

## Sheet: Table S3.1 Threshold
Table S3.1. Classification threshold used for each cluster and neighborhood
	Secretory	Mitochondria	Nuclear	Cytosol	Ribosome	clust1	clust2	clust3	clust4	clust5	clust6	clust7	clust8	clust9	clust10	clust11	clust12	clust13	clust14	clust15	clust16	clust17	clust18
Threshold	0	0.496	0	0	0	0.7011	0.3913	0	0.4292	0.4752	0.5226	0.7297	0.4733	0.8015	0	0	0	0.5172	0.5339	0.4432	0.7714	0.3909	0
Cassified_proteins	826	799	985	1118	75	270	130	68	340	101	30	28	66	1	579	129	111	112	149	126	25	169	76

## Sheet: Table S3.2 Classification
Table S3.2. Classification probability and classification results of clusters and neighborhoods
Protein.ID	Neighborhood	Secretory	Mitochondria	Nucleus	Cytosol	Ribosome	Cluster	clust1	clust2	clust3	clust4	clust5	clust6	clust7	clust8	clust9	clust10	clust11	clust12	clust13	clust14	clust15	clust16	clust17	clust18
A0FGR8	Secretory	0.890382	0.035383	0.039739	0.0310247	0.0034711	clust1	0.761641	0.126007	0.00273452	0.00453441	0.00886786	0.00675471	0.0119767	0.0032494	0.0108329	0.00723701	0.0216691	0.00592299	0.00335	0.00529198	0.00844466	0.00413032	0.00388478	0.0034711
A1L0T0	Secretory	0.896294	0.0165414	0.0784346	0.00681504	0.00191482	clust1	0.879201	0.00565763	0.0114359	0.00120802	0.00234636	0.0017649	0.00861881	0.00260329	0.00125955	0.0019613	0.0752138	0.00106307	0.00124998	0.00114802	0.0017041	0.000736609	0.000913262	0.00191482
O00116	Secretory	0.94623	0.0189269	0.0270534	0.00596767	0.00182158	clust1	0.93584	0.00571329	0.00467674	0.00102005	0.00283518	0.00198802	0.0059741	0.00710954	0.00137073	0.000987693	0.024695	0.000847421	0.00107865	0.000844009	0.00174657	0.000659652	0.000791377	0.00182158
O00469	Secretory	0.963048	0.00989454	0.0194121	0.0056917	0.00195367	clust1	0.947704	0.012908	0.00243637	0.000786834	0.00199579	0.00151594	0.00401544	0.00158054	0.00122244	0.00102511	0.0171646	0.000824519	0.0013123	0.000800059	0.00151039	0.000613685	0.000630737	0.00195367
O00560	Secretory	0.965947	0.00684027	0.0163029	0.00870477	0.0022048	clust1	0.958026	0.00271959	0.00520191	0.000366754	0.00107619	0.000671478	0.0019369	0.00278894	0.000572093	0.000622807	0.015108	0.000546687	0.00163991	0.000616215	0.00470476	0.000813641	0.000383558	0.0022048
O14773	Secretory	0.968706	0.0166144	0.00689173	0.006151	0.00163651	clust1	0.953547	0.00476861	0.0103908	0.00100851	0.00240794	0.00164368	0.00353088	0.00802335	0.00143842	0.00102549	0.00442781	0.00088394	0.000958914	0.00113908	0.00122935	0.00109943	0.000840286	0.00163651
O14828	Secretory	0.844039	0.0276385	0.0925694	0.0321705	0.0035822	clust1	0.787493	0.00762544	0.0489212	0.00259971	0.00450274	0.00391798	0.00746096	0.00915714	0.0043686	0.00548592	0.0827149	0.0032893	0.00427101	0.00380939	0.0151349	0.00314593	0.00251989	0.0035822
O15118	Secretory	0.985412	0.00564367	0.00466444	0.00275101	0.00152873	clust1	0.97761	0.00354961	0.00425252	0.000467808	0.00120593	0.000888349	0.00191259	0.00116899	0.000499192	0.000583278	0.00358197	0.00041925	0.000636106	0.000456855	0.000525084	0.00033709	0.000376622	0.00152873
O15126	Secretory	0.928616	0.0198191	0.0379732	0.011313	0.00227848	clust1	0.915071	0.0106732	0.00287249	0.00125279	0.0042523	0.00298088	0.008705	0.00262812	0.00137579	0.00181591	0.0347815	0.00122577	0.00176624	0.00127537	0.00508486	0.000934402	0.00102632	0.00227848
O15127	Secretory	0.815939	0.0789516	0.0550366	0.0458943	0.00417805	clust1	0.718531	0.0939604	0.00344766	0.00973207	0.0218985	0.0125585	0.0297982	0.00496436	0.0167287	0.0133954	0.0249125	0.00830642	0.00417966	0.00787108	0.0126248	0.00585	0.00706239	0.00417805
O15155	Secretory	0.83289	0.0332181	0.0890929	0.0412414	0.00355736	clust1	0.800548	0.0281068	0.0042352	0.00601465	0.00894199	0.00674422	0.00833527	0.00318194	0.00801863	0.0393839	0.0416903	0.00616762	0.0032591	0.00709153	0.0158628	0.00460244	0.00425787	0.00355736
O15258	Secretory	0.935557	0.0150416	0.0339401	0.0132292	0.00223178	clust1	0.917679	0.00576553	0.0121127	0.0010409	0.00229252	0.00179913	0.00529297	0.00461605	0.00125485	0.0017165	0.0309688	0.00112136	0.00149495	0.00117953	0.0073985	0.00110122	0.000933628	0.00223178
O15269	Secretory	0.938851	0.0200806	0.027628	0.0111481	0.00229182	clust1	0.923991	0.0125368	0.00232365	0.00152443	0.00371149	0.00260157	0.0092859	0.00295718	0.00262454	0.00189471	0.0231088	0.00151573	0.0018576	0.00154292	0.00383839	0.00115829	0.00123516	0.00229182
O15270	Secretory	0.876715	0.0476824	0.0421974	0.0300808	0.00332421	clust1	0.83093	0.04293	0.00285565	0.00358611	0.010286	0.00670173	0.0231735	0.00393503	0.00801508	0.00526336	0.028919	0.0046336	0.00331949	0.00437031	0.0114519	0.00333241	0.00297314	0.00332421
O15400	Secretory	0.941246	0.0182505	0.0312942	0.00735934	0.00185022	clust1	0.92669	0.00539	0.00916593	0.000946062	0.00243461	0.00174942	0.00612455	0.00699587	0.00117042	0.00125307	0.0288707	0.000961134	0.00107165	0.00089627	0.00286888	0.000724056	0.000837353	0.00185022
O15427	Secretory	0.951079	0.0158444	0.0249956	0.0062885	0.00179292	clust1	0.938118	0.00543239	0.00752862	0.000895688	0.00224216	0.00176977	0.00527581	0.00566094	0.00129299	0.0012176	0.022485	0.000878045	0.00104393	0.000925671	0.00192964	0.000742912	0.000768299	0.00179292
O15533	Secretory	0.978668	0.00672543	0.00960208	0.00331264	0.00169148	clust1	0.970617	0.00480396	0.00324747	0.000539216	0.0014	0.00102206	0.00250344	0.00126071	0.000660359	0.00059505	0.00834667	0.000492807	0.000866738	0.000468378	0.000713339	0.000344616	0.000426765	0.00169148
O43491	Secretory	0.801284	0.0829953	0.0822297	0.0295498	0.00394165	clust1	0.772674	0.0244392	0.00417065	0.00534222	0.0139722	0.0088751	0.0432835	0.0115223	0.0318782	0.00583726	0.0445142	0.00474766	0.00392398	0.00492646	0.00816506	0.00358904	0.00419756	0.00394165
O43657	Secretory	0.898153	0.0489564	0.0244201	0.0252405	0.00323044	clust1	0.766775	0.128875	0.00250268	0.0037365	0.0171745	0.00578855	0.0189736	0.00328326	0.00399228	0.00508672	0.0153411	0.00453728	0.00298591	0.00377345	0.00745421	0.00403743	0.00245219	0.00323044
O43760	Secretory	0.912411	0.00620607	0.0440663	0.0347252	0.00259113	clust1	0.903312	0.0031391	0.00595976	0.000584894	0.00103613	0.000771547	0.00198112	0.00183238	0.000793563	0.00174591	0.0415268	0.000998891	0.00208781	0.000813375	0.0295273	0.000783899	0.000513933	0.00259113
O60488	Secretory	0.832293	0.0618102	0.0628485	0.038091	0.00495734	clust1	0.726531	0.0164543	0.0893075	0.00499325	0.00919104	0.00808254	0.0166824	0.0228609	0.0112146	0.00730243	0.0443314	0.00502766	0.00686885	0.00629306	0.00939155	0.00597323	0.0045366	0.00495734
O60762	Secretory	0.949953	0.0172845	0.0216473	0.00892381	0.0021912	clust1	0.933463	0.0143899	0.0021005	0.00148539	0.00325034	0.00251752	0.00757074	0.00246049	0.00209615	0.00160148	0.0179497	0.00148992	0.00166974	0.00131413	0.00241627	0.000911915	0.00112184	0.0021912
O60831	Secretory	0.947308	0.013984	0.0299885	0.00682896	0.00189099	clust1	0.933642	0.00540067	0.00826504	0.000862335	0.00230398	0.00152581	0.00457199	0.00471985	0.00117665	0.00119866	0.0276132	0.000878678	0.00112734	0.000842325	0.00244231	0.000802119	0.000736181	0.00189099
O75348	Secretory	0.844159	0.0618325	0.0390186	0.0514678	0.00352254	clust1	0.821311	0.0192908	0.00355689	0.00297954	0.0112331	0.00673992	0.0336309	0.00724913	0.0049327	0.00274412	0.0313418	0.01493	0.0044373	0.0130693	0.0113796	0.00350951	0.0041421	0.00352254
O75352	Secretory	0.742587	0.210082	0.022091	0.0219631	0.0032766	clust1	0.716083	0.00932923	0.0171749	0.00288519	0.0088528	0.00624648	0.083577	0.108521	0.00338175	0.0038536	0.0148556	0.00378721	0.0029552	0.00350125	0.00623834	0.00261916	0.00286196	0.0032766
O75396	Secretory	0.924114	0.0239917	0.0393612	0.0103935	0.0021399	clust1	0.905193	0.00650537	0.0124157	0.00129629	0.00317178	0.00230147	0.00831866	0.00890352	0.00163934	0.00181758	0.0359042	0.00132039	0.00142611	0.00129547	0.00406001	0.00117058	0.00112095	0.0021399
O75477	Secretory	0.899106	0.0410981	0.0402007	0.0168459	0.00274881	clust1	0.880563	0.0157285	0.00281458	0.00289086	0.00748379	0.00503578	0.018386	0.00730174	0.00529657	0.00310261	0.0318015	0.00254294	0.00240577	0.00262717	0.00527275	0.00172041	0.00227685	0.00274881
O75521	Secretory	0.861575	0.0703496	0.0361345	0.0279718	0.00396874	clust1	0.797427	0.0158098	0.0483386	0.00444954	0.00927219	0.00727272	0.0152293	0.0341258	0.00641826	0.00535783	0.0243584	0.00394902	0.00415282	0.00461884	0.00714519	0.00435076	0.0037552	0.00396874
O75695	Secretory	0.741136	0.117568	0.0966146	0.039945	0.00473656	clust1	0.713497	0.022294	0.00534509	0.00715627	0.02464	0.0159498	0.0512685	0.018553	0.023967	0.00795303	0.0646946	0.00575786	0.0048527	0.00641615	0.0125531	0.00449363	0.00587152	0.00473656
O75844	Secretory	0.961296	0.0131051	0.0156311	0.00782269	0.00214509	clust1	0.943675	0.0156619	0.00195943	0.00124437	0.00272743	0.0019667	0.00541175	0.00175481	0.00132874	0.00131138	0.012991	0.0013754	0.00158712	0.00108259	0.00208715	0.000769393	0.000921019	0.00214509
O75955	Secretory	0.956288	0.0223939	0.0129397	0.00661451	0.00176396	clust1	0.941766	0.00525705	0.00926516	0.00111294	0.00266979	0.00193194	0.00497344	0.0117058	0.00140442	0.00125143	0.0102838	0.00098915	0.00103661	0.00110573	0.00166706	0.000907177	0.00090878	0.00176396
O94905	Secretory	0.925469	0.0396625	0.0196824	0.0127919	0.00239378	clust1	0.89858	0.00785707	0.0190319	0.0020323	0.00436398	0.00355455	0.00979997	0.0199117	0.00253901	0.00267374	0.0144697	0.00196254	0.00186752	0.00201623	0.00354242	0.00164704	0.00175618	0.00239378
O94973	Secretory	0.837408	0.0628511	0.0604992	0.0354622	0.00377972	clust1	0.775944	0.0580667	0.00339692	0.00475411	0.012364	0.00874492	0.0313901	0.00559788	0.02135	0.0058352	0.033314	0.00630018	0.00385591	0.00575347	0.0109778	0.00416953	0.00440533	0.00377972
O95292	Secretory	0.919757	0.0342119	0.0252122	0.018043	0.00277612	clust1	0.879046	0.0385255	0.00218569	0.00302319	0.00711616	0.00429304	0.0164437	0.00333581	0.00439342	0.00333199	0.0174868	0.00348442	0.00245836	0.00242862	0.00554588	0.0019572	0.00216852	0.00277612
O95297	Secretory	0.868305	0.0213742	0.0951055	0.0129608	0.0022549	clust1	0.849539	0.0141901	0.00457497	0.00167305	0.00362858	0.00356053	0.00890899	0.00360304	0.00529611	0.00231597	0.0874934	0.00155164	0.0017904	0.00128444	0.00606508	0.000969533	0.00129972	0.0022549
O95415	Secretory	0.872894	0.0345401	0.0498146	0.0392071	0.00354426	clust1	0.77437	0.0956764	0.00284776	0.00674215	0.00859093	0.00653321	0.00982114	0.00285272	0.0128715	0.015976	0.0209671	0.00738887	0.00338568	0.00724086	0.0112728	0.00480818	0.00511073	0.00354426
O95470	Secretory	0.914862	0.038029	0.0225561	0.0216471	0.00290535	clust1	0.847013	0.0656842	0.00216476	0.00355526	0.008904	0.00476489	0.0175525	0.00325244	0.00360266	0.00339414	0.0155593	0.00466554	0.00268852	0.00358284	0.00557845	0.00239485	0.00273692	0.00290535
O95573	Secretory	0.846683	0.0777739	0.0397246	0.0314647	0.00435348	clust1	0.77327	0.0162314	0.0571815	0.00459604	0.0100251	0.00839233	0.016747	0.0380134	0.00621501	0.00646003	0.0270495	0.00436577	0.00461584	0.00509187	0.00854133	0.00476428	0.00408565	0.00435348
O95782	Secretory	0.805089	0.0417971	0.100808	0.0488961	0.00340967	clust1	0.782837	0.0174648	0.00478717	0.00226724	0.00911807	0.00500609	0.0173585	0.00804715	0.00398711	0.00389883	0.0929223	0.00359453	0.00382818	0.00295847	0.0336013	0.00269084	0.00222279	0.00340967
O95881	Secretory	0.8613	0.0869909	0.0318344	0.0169829	0.0028921	clust1	0.846616	0.0113051	0.00337898	0.00331915	0.0103835	0.00680305	0.0485041	0.0179811	0.0039497	0.00307812	0.0248065	0.002528	0.00249383	0.00300673	0.00440185	0.00193246	0.00262002	0.0028921
P00167	Secretory	0.756386	0.200213	0.0265804	0.0142597	0.00256061	clust1	0.742694	0.00632326	0.00736897	0.00253196	0.0081152	0.00520395	0.0363031	0.148059	0.00297415	0.00257861	0.0210276	0.00207301	0.00192435	0.00211199	0.00445213	0.00169026	0.002008	0.00256061
P01116	Secretory	0.855605	0.0438639	0.0688862	0.0281853	0.00346006	clust1	0.811421	0.0408503	0.00333282	0.00434198	0.00893346	0.00658824	0.0197866	0.00421362	0.0235127	0.00756702	0.0378064	0.00468839	0.00337465	0.00488551	0.00851207	0.00321127	0.00351343	0.00346006
P01911	Secretory	0.881436	0.0380407	0.0498065	0.0270168	0.00369967	clust1	0.824615	0.016118	0.0407033	0.00410592	0.00708991	0.00546558	0.0116523	0.00972694	0.00846099	0.00718127	0.0341642	0.00373029	0.00387943	0.00469233	0.00723081	0.00388126	0.00360269	0.00369967
P02786	Secretory	0.828519	0.0738627	0.0510898	0.0412732	0.00525552	clust1	0.70913	0.0181871	0.101202	0.00542902	0.0122006	0.00938118	0.0193567	0.0274952	0.00645968	0.00830763	0.0363225	0.00540945	0.00588247	0.00586229	0.0135503	0.0056803	0.00488847	0.00525552
P02792	Secretory	0.779783	0.032987	0.155702	0.0281051	0.00342269	clust1	0.756925	0.0168013	0.00605732	0.00302112	0.00591372	0.00514783	0.0098064	0.00909795	0.0291183	0.00466354	0.12192	0.00369821	0.00387902	0.00379379	0.0111555	0.00286414	0.00271447	0.00342269
P02794	Secretory	0.953579	0.017169	0.0190349	0.00812751	0.00208913	clust1	0.92906	0.0222975	0.00222184	0.00123059	0.0022273	0.00207916	0.00826175	0.00337018	0.00327573	0.00123303	0.0145262	0.001419	0.00160684	0.00143084	0.00179428	0.000833685	0.00104285	0.00208913
P04062	Secretory	0.975564	0.0111995	0.00806257	0.00347173	0.00170251	clust1	0.965466	0.00761164	0.00248625	0.000670723	0.00120835	0.00115941	0.00494019	0.00322081	0.00081039	0.000573614	0.00667857	0.000520946	0.000869464	0.000588382	0.000584532	0.000393746	0.000514662	0.00170251
P04233	Secretory	0.937079	0.0177976	0.0242297	0.0181513	0.00274259	clust1	0.857175	0.0777844	0.00211957	0.0025222	0.00430257	0.00356487	0.00554435	0.00186362	0.00356313	0.00427064	0.0163959	0.00359842	0.00247273	0.00303655	0.00499226	0.0020773	0.00197404	0.00274259
P05026	Secretory	0.864099	0.0516139	0.0581778	0.0228511	0.00325817	clust1	0.827713	0.0332472	0.00313939	0.00368418	0.00844021	0.00637885	0.0264104	0.00670024	0.0199522	0.00468494	0.0335406	0.00384482	0.0031226	0.003774	0.00649795	0.00262343	0.00298831	0.00325817
P05121	Secretory	0.966175	0.0168708	0.010378	0.00464979	0.00192676	clust1	0.944343	0.019758	0.00207322	0.00081635	0.00168774	0.00141127	0.00974119	0.0032143	0.000959863	0.000690438	0.00872771	0.000712475	0.00120234	0.000698208	0.000880777	0.000531861	0.000624124	0.00192676
P06865	Secretory	0.931956	0.0573296	0.00452454	0.00445672	0.00173354	clust1	0.918563	0.010328	0.00306432	0.00100231	0.00368055	0.00146568	0.0416742	0.00950683	0.000798966	0.000796767	0.00292881	0.000690907	0.000858724	0.000829378	0.000686624	0.00061196	0.000779127	0.00173354
P07093	Secretory	0.961953	0.0185653	0.00984491	0.00711656	0.00252041	clust1	0.839624	0.119525	0.00280391	0.000905984	0.00249353	0.00168979	0.00956429	0.00391166	0.000986548	0.00120411	0.00765425	0.00119616	0.00189552	0.000957844	0.00121532	0.00115278	0.000698942	0.00252041
P07099	Secretory	0.86268	0.0797343	0.0274204	0.0269155	0.0032502	clust1	0.774884	0.0853177	0.0024774	0.00574248	0.0225106	0.00817337	0.0391952	0.00411263	0.00506629	0.00506105	0.0172931	0.00540684	0.00307235	0.00410381	0.00750722	0.00324793	0.0035774	0.0032502
P07686	Secretory	0.836879	0.10003	0.0260192	0.0326935	0.00437781	clust1	0.730108	0.0228805	0.0838913	0.00630576	0.0117478	0.00965249	0.0210287	0.0512955	0.00633347	0.00578225	0.0139035	0.00462146	0.0046285	0.00574954	0.00733473	0.00529277	0.00506646	0.00437781
P07711	Secretory	0.982164	0.0100357	0.00379333	0.00241949	0.00158797	clust1	0.968575	0.0110237	0.00256457	0.000485706	0.000911485	0.000736336	0.00572131	0.00218082	0.000472311	0.00038395	0.00293707	0.000365653	0.00069072	0.000397585	0.000330132	0.000277882	0.000357515	0.00158797
P07858	Secretory	1	7.61e-08	1.19e-08	6.37e-08	6.1e-10	clust1	0.999985	1.1e-09	1.44e-05	4.56e-10	5.53e-10	1.12e-08	2.38e-08	4.01e-08	6.73e-10	9.99e-09	1.25e-09	8.18e-09	1.94e-08	8.98e-09	1.09e-08	9.45e-09	6.82e-09	6.1e-10
P08134	Secretory	0.899529	0.0373861	0.0478253	0.0128514	0.00240781	clust1	0.883781	0.0104008	0.00534787	0.00192665	0.00608063	0.00313302	0.0108162	0.0154296	0.00511187	0.00196168	0.0407517	0.00179246	0.00197057	0.00207887	0.00343784	0.0018754	0.00169629	0.00240781
P08962	Secretory	0.885817	0.0441998	0.0307539	0.03513	0.00409947	clust1	0.776515	0.01372	0.0955818	0.00394526	0.00705012	0.0060052	0.0130502	0.0141491	0.00368114	0.0059745	0.0210983	0.00383358	0.00420541	0.00440338	0.0149379	0.00430153	0.00344823	0.00409947
P09543	Secretory	0.791195	0.131039	0.0481349	0.0259553	0.0036761	clust1	0.754735	0.0119434	0.0245164	0.00412179	0.00958161	0.0064708	0.0151982	0.0956666	0.00713014	0.00446074	0.036544	0.00360698	0.00382756	0.00429907	0.0075375	0.00338272	0.00330145	0.0036761
P0DP25	Secretory	1	1.21e-07	1.91e-08	7.25e-08	3.24e-09	clust1	1	3.13e-09	1.19e-07	1.21e-09	2.75e-09	1.21e-08	2.4e-08	8.09e-08	1.9e-09	1.08e-08	6.37e-09	9.83e-09	2.29e-08	9.19e-09	1.41e-08	8.76e-09	7.66e-09	3.24e-09
P10321	Secretory	0.829449	0.0365503	0.113215	0.0178502	0.0029347	clust1	0.808627	0.0127459	0.00807677	0.00279097	0.00509972	0.00458352	0.0103783	0.0136978	0.00901522	0.00291653	0.101284	0.00257448	0.00274004	0.00250727	0.00567224	0.00212117	0.00223498	0.0029347
P10599	Secretory	0.925791	0.0156994	0.0350164	0.0206877	0.00280565	clust1	0.914267	0.00270305	0.00882072	0.000647506	0.00189181	0.00110783	0.00407998	0.00797222	0.000939965	0.00102669	0.0330498	0.000945265	0.00278837	0.00108046	0.014097	0.00107285	0.000703741	0.00280565
P11021	Secretory	0.997215	0.000314752	0.000374528	0.000113167	0.00198307	clust1	0.863955	3.07e-05	0.133228	9.67e-06	3.81e-05	1.87e-05	6.08e-05	0.000187452	2.78e-05	1.1e-05	0.000335771	1.14e-05	3.67e-05	8.06e-06	2.43e-05	2.31e-05	9.57e-06	0.00198307
P11166	Secretory	0.869752	0.0695415	0.0373284	0.0202912	0.00308734	clust1	0.854388	0.01243	0.00293384	0.00366791	0.0138769	0.00642208	0.0360022	0.00957231	0.0054368	0.00343369	0.0284579	0.00300433	0.00282426	0.00309005	0.00619917	0.00229682	0.00287657	0.00308734
P11233	Secretory	0.759417	0.122172	0.0732234	0.0400335	0.00515378	clust1	0.711617	0.0195099	0.0282902	0.00609624	0.015439	0.00908863	0.0223507	0.0691973	0.0121274	0.00780282	0.0532932	0.00566162	0.00582199	0.00637797	0.011157	0.00574859	0.00526633	0.00515378
P15144	Secretory	0.999648	5.07e-06	0.000336963	5.98e-06	3.57e-06	clust1	0.926569	6.27e-06	0.0730735	3.2e-06	2.18e-07	2.4e-07	6.53e-07	7.62e-07	1.88e-06	3.11e-07	0.000334772	2.27e-07	5.91e-07	2.13e-07	4.64e-06	1.37e-07	1.74e-07	3.57e-06
P15586	Secretory	0.974736	0.0156277	0.00364227	0.00455783	0.00143571	clust1	0.962711	0.00413916	0.0078868	0.000952328	0.00205171	0.00144441	0.00421091	0.00696835	0.00087113	0.000792386	0.00197875	0.000659578	0.000664317	0.000905584	0.000842359	0.000717001	0.000768988	0.00143571
P16435	Secretory	0.877966	0.0392389	0.0467533	0.0325724	0.00346885	clust1	0.791711	0.0834238	0.0028316	0.0053407	0.0100346	0.00758016	0.0129153	0.00336816	0.0142303	0.00912205	0.0234009	0.00619397	0.00338968	0.00596543	0.00859598	0.00410572	0.00432166	0.00346885
P17301	Secretory	0.774503	0.026406	0.166543	0.0293948	0.00315331	clust1	0.750743	0.0190353	0.004725	0.00379803	0.00510094	0.00525529	0.00889439	0.00335736	0.0378114	0.00747635	0.121255	0.00423521	0.00320089	0.00441035	0.0117904	0.00251095	0.00324694	0.00315331
P18031	Secretory	0.982717	0.00615548	0.00677236	0.00273703	0.00161838	clust1	0.976144	0.00352634	0.00304651	0.000457478	0.00118189	0.00088552	0.00238346	0.00124714	0.000453412	0.000495164	0.00582378	0.000398538	0.000753571	0.000407277	0.000528047	0.000291255	0.000358347	0.00161838
P18564	Secretory	0.753641	0.0360762	0.183243	0.0242198	0.0028199	clust1	0.729114	0.0192458	0.00528063	0.00274348	0.00648057	0.00563954	0.0133737	0.00783896	0.0133192	0.00352447	0.1664	0.00250821	0.0027252	0.00216897	0.0129735	0.00164727	0.00219666	0.0028199
P18827	Secretory	0.947637	0.0114356	0.0331391	0.0059522	0.00183652	clust1	0.937502	0.00620687	0.00392729	0.000801792	0.00210893	0.00153155	0.00468208	0.00231122	0.000997453	0.0011979	0.0309438	0.000792338	0.00110667	0.000697313	0.00224223	0.000474965	0.000638679	0.00183652
P20020	Secretory	0.825873	0.0701744	0.0696014	0.0305784	0.00377241	clust1	0.788718	0.0335539	0.00360174	0.00494493	0.0129136	0.00941031	0.0355489	0.00735663	0.0256256	0.00588581	0.03809	0.00509702	0.00369282	0.0049499	0.00931186	0.0034781	0.00404875	0.00377241
P20340	Secretory	0.918251	0.0358149	0.019524	0.0225391	0.00387084	clust1	0.841532	0.00646959	0.0702495	0.00225512	0.00592648	0.00399335	0.00860847	0.0150315	0.00262611	0.00322174	0.0136762	0.00237339	0.00507017	0.00263377	0.0072968	0.00308047	0.00208449	0.00387084
P21281	Secretory	0.922931	0.0188308	0.0275812	0.0283356	0.00232143	clust1	0.916582	0.00343967	0.00290889	0.000731084	0.00305502	0.00162	0.00832968	0.00509505	0.000965617	0.000754932	0.0258606	0.00679824	0.00419752	0.00449701	0.010756	0.0011373	0.000949479	0.00232143
P22307	Secretory	0.980323	0.00862022	0.0064292	0.0030066	0.00162145	clust1	0.973619	0.00353898	0.00316466	0.000568021	0.00125779	0.000973537	0.00330572	0.00251515	0.000536193	0.000515019	0.00537799	0.000439413	0.000758118	0.000488433	0.000545355	0.000333619	0.000441668	0.00162145
P23229	Secretory	0.799477	0.0261811	0.155385	0.0164445	0.00251202	clust1	0.773693	0.0085396	0.017245	0.0020142	0.00379002	0.00302258	0.00653257	0.0108217	0.00578979	0.00319206	0.146403	0.00198798	0.00219636	0.00215188	0.00665066	0.00170498	0.00175262	0.00251202
P24390	Secretory	0.90475	0.0275081	0.0375848	0.0271146	0.00304262	clust1	0.880932	0.0211774	0.00264066	0.00318613	0.00801219	0.00548855	0.00836942	0.0024518	0.00262291	0.00643246	0.0285295	0.0040025	0.00290449	0.00390355	0.0115732	0.00251496	0.00221591	0.00304262
P26885	Secretory	0.857999	0.128556	0.00584977	0.00574864	0.00184612	clust1	0.844679	0.00343948	0.00988138	0.00104917	0.00259398	0.00196586	0.0238772	0.0990699	0.000855922	0.000960783	0.00403307	0.000899193	0.000985469	0.000892372	0.00147175	0.000710014	0.000789842	0.00184612
P27449	Secretory	0.902667	0.077713	0.00905362	0.00857301	0.00199293	clust1	0.891002	0.0072301	0.00443507	0.0018289	0.00591193	0.00280744	0.0480745	0.0190902	0.00181723	0.00160093	0.00563546	0.00128026	0.00128108	0.0016957	0.00133937	0.00132537	0.00165124	0.00199293
P28288	Secretory	0.860166	0.0643408	0.0380338	0.0338653	0.00359404	clust1	0.753744	0.10359	0.0028313	0.00742607	0.0172069	0.0106233	0.0248015	0.004283	0.0106619	0.00724252	0.0201294	0.00687691	0.00346975	0.00569711	0.00846553	0.00438287	0.00497309	0.00359404
P28799	Secretory	0.881137	0.0686654	0.0322755	0.015138	0.00278388	clust1	0.854518	0.0235688	0.00305008	0.00200862	0.00987248	0.0042954	0.039549	0.0129399	0.00392538	0.00226872	0.0260814	0.00214864	0.00259258	0.00231471	0.00410278	0.00213457	0.00184476	0.00278388
P29317	Secretory	0.734768	0.0380155	0.200187	0.0238184	0.00321092	clust1	0.711904	0.012462	0.010402	0.00297048	0.00547835	0.0052237	0.0103018	0.0140411	0.0137415	0.00403333	0.182413	0.00290097	0.00310424	0.00287652	0.00995083	0.00249325	0.00249255	0.00321092
P29992	Secretory	0.82729	0.0441172	0.108042	0.0178035	0.00274687	clust1	0.80305	0.0102064	0.0140333	0.00242946	0.00505646	0.0040999	0.0103436	0.0221877	0.00510177	0.00334294	0.0995976	0.0024566	0.0025076	0.00257512	0.00599224	0.00212609	0.00214585	0.00274687
P30041	Secretory	0.821728	0.0233097	0.0619076	0.0892751	0.00377978	clust1	0.806253	0.00714154	0.00833332	0.00133999	0.00303346	0.00205141	0.00857698	0.00830789	0.00234655	0.00411781	0.0554432	0.00272068	0.00438122	0.00242351	0.0758278	0.00249873	0.00142312	0.00377978
P30519	Secretory	0.901233	0.0386414	0.0352875	0.0216859	0.00315227	clust1	0.856894	0.0124701	0.0318682	0.00313755	0.00662395	0.00462352	0.0114113	0.012845	0.00510708	0.00484673	0.0253337	0.00297466	0.00295685	0.00340261	0.00661218	0.00294155	0.00279809	0.00315227
P30559	Secretory	0.869379	0.0506303	0.0519786	0.0248084	0.00320412	clust1	0.824827	0.0415992	0.00295238	0.00364829	0.00945359	0.00680844	0.0262111	0.00450889	0.0136333	0.00538375	0.0329616	0.0039384	0.00306219	0.00409936	0.0082779	0.00255564	0.00287494	0.00320412
P34810	Secretory	0.976908	0.0145688	0.00379403	0.00306741	0.00166219	clust1	0.953732	0.0201742	0.00300177	0.000563517	0.00124484	0.000925687	0.00681746	0.00501724	0.000517912	0.000469474	0.00280664	0.000470188	0.000750438	0.000486466	0.000483496	0.000431672	0.000445145	0.00166219
P35610	Secretory	0.923917	0.034102	0.0219426	0.0173167	0.00272161	clust1	0.870948	0.0508485	0.00212091	0.00267642	0.00779601	0.00394531	0.0170359	0.00264845	0.00296465	0.00301989	0.0159581	0.00336787	0.00243123	0.00261488	0.00500884	0.001894	0.00199991	0.00272161
P36021	Secretory	0.885056	0.0242409	0.0724894	0.0157137	0.00249967	clust1	0.863631	0.0181683	0.00325736	0.00238291	0.00467398	0.00427025	0.00982322	0.0030905	0.00834353	0.00343594	0.06071	0.00226173	0.00218869	0.00214395	0.00575789	0.00148865	0.00187276	0.00249967
P36543	Secretory	0.858524	0.0816236	0.0273644	0.0294326	0.00305496	clust1	0.804271	0.0515513	0.00270269	0.00208047	0.0117935	0.00487105	0.0568776	0.00600096	0.00423253	0.00208611	0.0210458	0.00643995	0.00324646	0.00814382	0.00637198	0.00214599	0.00308436	0.00305496
P36873	Secretory	0.919215	0.0206202	0.0424682	0.0152871	0.00240923	clust1	0.898983	0.0173988	0.00283381	0.00159977	0.00393662	0.00340982	0.0085339	0.00314005	0.00628058	0.00212086	0.0340667	0.00267556	0.00226975	0.00256637	0.00460157	0.00135777	0.00181609	0.00240923
P37268	Secretory	0.975967	0.00684758	0.0116919	0.0037472	0.00174647	clust1	0.967243	0.00628154	0.00244222	0.000578276	0.00141214	0.00114368	0.00264837	0.00106512	0.000749126	0.000745317	0.0101974	0.000558166	0.000979049	0.000551158	0.000836916	0.000361061	0.000460853	0.00174647
P38571	Secretory	0.941888	0.0442943	0.00506815	0.00702866	0.00172082	clust1	0.722259	0.00363628	0.215993	0.00100264	0.00173956	0.00152304	0.00289099	0.0371381	0.0010045	0.00118953	0.00287413	0.000781254	0.00147566	0.00101447	0.00190293	0.00104897	0.000805371	0.00172082
P42785	Secretory	0.988943	0.00507188	0.00247688	0.00199729	0.00151124	clust1	0.961011	0.0251388	0.00279251	0.000407537	0.000695414	0.000683049	0.00211458	0.00117131	0.000405283	0.0003166	0.001755	0.000322754	0.000587605	0.000331978	0.000238586	0.000223776	0.000292591	0.00151124
P43307	Secretory	0.838735	0.0718711	0.0551766	0.030015	0.00420189	clust1	0.755402	0.0181236	0.0652092	0.00473351	0.00971039	0.00771057	0.0198257	0.029891	0.00542974	0.00638319	0.0433637	0.00463866	0.00407678	0.00435345	0.00876732	0.00397954	0.00419927	0.00420189
P46977	Secretory	0.972453	0.0152523	0.00640844	0.00428272	0.00160306	clust1	0.962947	0.00361119	0.00589568	0.000782073	0.00186163	0.00132901	0.00386244	0.00741716	0.000825379	0.000778711	0.00480435	0.000629293	0.000753423	0.000728566	0.000961765	0.000572326	0.000637347	0.00160306
P49257	Secretory	0.864737	0.0877666	0.0315567	0.0135336	0.0024058	clust1	0.851489	0.00753399	0.00571407	0.00245461	0.00866828	0.00487487	0.0205341	0.0512347	0.00287799	0.0024406	0.0262381	0.00190487	0.00177567	0.00244541	0.00383087	0.00161821	0.0019586	0.0024058
P50148	Secretory	0.76986	0.0736309	0.113632	0.0383429	0.00453442	clust1	0.706639	0.0588709	0.0043499	0.00628956	0.0142239	0.0105487	0.0344934	0.0080753	0.0659006	0.00812878	0.0396025	0.006885	0.00458634	0.00671292	0.0101535	0.00468778	0.00531734	0.00453442
P50402	Secretory	0.805741	0.0944644	0.0582198	0.0374262	0.00414898	clust1	0.769795	0.0319935	0.00395197	0.00651012	0.0159345	0.0124407	0.0462598	0.0133193	0.0148141	0.00920549	0.0342002	0.00607734	0.00413788	0.00632639	0.0111292	0.00434249	0.00541294	0.00414898
P50897	Secretory	0.966515	0.0222543	0.00476093	0.00494923	0.00152057	clust1	0.954478	0.00446286	0.00757412	0.00102226	0.00238266	0.00156345	0.00519689	0.012089	0.00103871	0.000852579	0.00286964	0.000727602	0.000742233	0.000941168	0.000967015	0.00074512	0.000826098	0.00152057
P51151	Secretory	0.928322	0.0256283	0.0241837	0.0190987	0.00276708	clust1	0.879413	0.0467529	0.00215626	0.00246983	0.00657518	0.00392311	0.0102868	0.00237335	0.00299859	0.00362643	0.0175587	0.00342948	0.00254093	0.00285752	0.00619921	0.00217414	0.00189744	0.00276708
P51153	Secretory	0.903984	0.0491419	0.0272418	0.0168537	0.00277878	clust1	0.866737	0.0348751	0.00237129	0.00242628	0.00896846	0.00418282	0.0283379	0.00522644	0.00434874	0.00246911	0.020424	0.00280667	0.00251414	0.0025484	0.00505399	0.00199389	0.00193661	0.00277878
P51572	Secretory	0.758566	0.152755	0.0511609	0.0329408	0.00457807	clust1	0.701585	0.0152345	0.0417462	0.00473053	0.01125	0.00828776	0.017543	0.110943	0.00790984	0.005848	0.037403	0.00459647	0.00508085	0.0051398	0.00947187	0.00460554	0.00404631	0.00457807
P51636	Secretory	0.968429	0.00858094	0.0172813	0.00403355	0.00167519	clust1	0.958721	0.00482726	0.00488095	0.000546839	0.00171225	0.00113765	0.00290111	0.0022831	0.000590998	0.000704534	0.0159857	0.000536384	0.000808433	0.000530571	0.00129512	0.000398647	0.000464396	0.00167519
P51648	Secretory	0.954556	0.0179447	0.0165382	0.0087531	0.00220779	clust1	0.934219	0.0184313	0.00190583	0.00145848	0.00297055	0.00223456	0.00865536	0.00262571	0.00178613	0.00126994	0.0134821	0.00160879	0.00169273	0.00118043	0.00225647	0.000915446	0.00109922	0.00220779
P51659	Secretory	0.907368	0.0230245	0.0577365	0.00974744	0.00212324	clust1	0.893178	0.0103602	0.00382982	0.00139782	0.0041546	0.00303314	0.0104239	0.00401504	0.00256035	0.00167289	0.0535032	0.00124278	0.00154875	0.00111242	0.0039202	0.000808501	0.0011148	0.00212324
P51809	Secretory	0.950922	0.0138347	0.0258005	0.00735066	0.00209261	clust1	0.941313	0.00671746	0.00289129	0.000861832	0.00280946	0.00199015	0.00544049	0.00273273	0.000765458	0.00116196	0.0238731	0.000785315	0.00142752	0.000806047	0.00300177	0.000635818	0.000694186	0.00209261
P53801	Secretory	0.940625	0.0276135	0.0165031	0.0127612	0.00249731	clust1	0.910083	0.00729327	0.0232484	0.00176344	0.00371436	0.00302062	0.00622659	0.0128885	0.00295853	0.00237082	0.0111738	0.00167202	0.0022593	0.00207147	0.00321659	0.00200688	0.00153495	0.00249731
P53985	Secretory	0.872291	0.0302273	0.0826561	0.0125208	0.00230445	clust1	0.855466	0.0114143	0.00541147	0.00183338	0.00403372	0.00363724	0.0105546	0.0101683	0.00447195	0.00218007	0.076004	0.00164018	0.00179511	0.00149147	0.00497416	0.00116422	0.00145563	0.00230445
P55145	Secretory	0.817877	0.162557	0.00759208	0.00975655	0.00221667	clust1	0.798016	0.00524736	0.0146137	0.00182587	0.00448154	0.00307421	0.0189241	0.134252	0.00134572	0.00165646	0.0045899	0.00149313	0.00147708	0.00163116	0.00254242	0.00128066	0.0013321	0.00221667
P57088	Secretory	0.950111	0.0121777	0.0261486	0.00937771	0.00218505	clust1	0.938159	0.00946848	0.00248361	0.000881162	0.00314148	0.0020985	0.00453285	0.00152372	0.000970824	0.00152464	0.0236532	0.000933183	0.00162416	0.00103164	0.00427273	0.000809791	0.000706205	0.00218505
P60468	Secretory	0.96143	0.0170679	0.0146439	0.0050435	0.00181492	clust1	0.954457	0.00414716	0.00282572	0.00094191	0.00227074	0.00170308	0.00624899	0.00590322	0.000863399	0.000958508	0.012822	0.00069831	0.00104943	0.000828563	0.0012473	0.000514419	0.000705475	0.00181492
P60903	Secretory	1	7.51e-08	8.9e-09	5.91e-08	3.95e-12	clust1	1	7.37e-12	1e-07	3.46e-12	6.1e-12	1.07e-08	2.21e-08	4.23e-08	5.63e-12	8.88e-09	1.46e-11	7.68e-09	1.87e-08	7.66e-09	1.09e-08	7.16e-09	6.96e-09	3.95e-12
P61006	Secretory	0.921263	0.0269633	0.037231	0.01213	0.00241274	clust1	0.905822	0.0126036	0.00283748	0.00208998	0.00505977	0.00379462	0.0120094	0.00400959	0.00327445	0.00215045	0.0318061	0.00182774	0.00190267	0.00173146	0.0038953	0.00118162	0.00159126	0.00241274
P61009	Secretory	0.960888	0.0158674	0.0144744	0.00671949	0.00205119	clust1	0.949568	0.00933779	0.00198215	0.00118806	0.00230954	0.00175041	0.0081082	0.0025112	0.00109134	0.00104887	0.0123342	0.00108838	0.00143348	0.000930233	0.00174253	0.000680417	0.00084445	0.00205119
P61019	Secretory	0.880254	0.0136146	0.0222332	0.076063	0.00783496	clust1	0.781348	0.00249503	0.0964115	0.00130729	0.00221265	0.00179334	0.00320403	0.00509726	0.00154041	0.0019228	0.01877	0.00224164	0.0103642	0.00156317	0.058144	0.00253338	0.00121662	0.00783496
P61020	Secretory	0.817829	0.0905122	0.051616	0.036169	0.00387323	clust1	0.725408	0.0892294	0.00319211	0.00702748	0.0282236	0.0138629	0.0359141	0.00548415	0.0212112	0.00828821	0.0221166	0.00667524	0.00380949	0.00694823	0.00885591	0.00453103	0.00534912	0.00387323
P61026	Secretory	0.924932	0.0185536	0.0404076	0.0136809	0.00242568	clust1	0.91376	0.00750637	0.00366547	0.000927328	0.00336304	0.00229062	0.00647188	0.00550076	0.00112498	0.00127083	0.0380118	0.000968198	0.00187937	0.000916686	0.0081332	0.000993082	0.000790322	0.00242568
P61106	Secretory	0.882676	0.018234	0.047654	0.0481259	0.00330995	clust1	0.870608	0.00587191	0.00619574	0.00112545	0.0027773	0.00165857	0.00603933	0.00663338	0.0016113	0.00204548	0.0439972	0.00159882	0.0030252	0.00180747	0.0386824	0.00198451	0.00102757	0.00330995
P61165	Secretory	0.925831	0.0514732	0.0129457	0.00788934	0.00186121	clust1	0.915205	0.00558264	0.00504246	0.00152882	0.00483196	0.00261123	0.0113279	0.0311733	0.00170745	0.00142037	0.00981789	0.00117814	0.00111423	0.00142148	0.00181659	0.00107783	0.00128107	0.00186121
P61225	Secretory	0.849004	0.0232862	0.112066	0.0132617	0.00238184	clust1	0.82907	0.0152659	0.00466859	0.00208172	0.00383638	0.00395333	0.00830858	0.00510617	0.0113594	0.0023395	0.0983669	0.00181347	0.00200301	0.00147565	0.00522953	0.00119589	0.00154417	0.00238184
P61421	Secretory	0.975692	0.00844311	0.00781206	0.00610867	0.00194465	clust1	0.961119	0.00431609	0.0102568	0.000670168	0.00142675	0.00117668	0.0024137	0.00275583	0.000974916	0.00122279	0.00561435	0.000707741	0.0010954	0.000894389	0.00184113	0.000961743	0.000608259	0.00194465
P61619	Secretory	0.897779	0.0645342	0.0174009	0.0174427	0.00284366	clust1	0.858525	0.0110016	0.0282517	0.0032737	0.00631435	0.0050392	0.0135063	0.0364007	0.00299384	0.00318835	0.0112187	0.00263988	0.00249542	0.0029204	0.00438451	0.00248276	0.00251975	0.00284366
P62070	Secretory	0.869274	0.0415526	0.0704575	0.0159559	0.0027604	clust1	0.849129	0.0159075	0.00423692	0.00301171	0.0077576	0.00519144	0.0153847	0.0102072	0.0133429	0.00255394	0.0545607	0.00239877	0.00228118	0.0021553	0.00499086	0.00178407	0.00234572	0.0027604
P62136	Secretory	0.953927	0.00900805	0.0142476	0.0206066	0.00221074	clust1	0.818297	0.00120741	0.134423	0.000687774	0.00118536	0.000974737	0.00194953	0.00421065	0.00092854	0.000719703	0.0125993	0.00489367	0.00882962	0.00158296	0.00358015	0.00092492	0.00079524	0.00221074
P62834	Secretory	0.891328	0.0445621	0.0402035	0.0208912	0.00301549	clust1	0.821797	0.0669856	0.00254507	0.00309093	0.00867426	0.00631801	0.0222499	0.00422904	0.014272	0.00415725	0.0217742	0.00394566	0.00282577	0.0039744	0.00506433	0.00241206	0.00266894	0.00301549
P63218	Secretory	0.766104	0.192402	0.0182812	0.0200889	0.00312438	clust1	0.745439	0.014792	0.00587295	0.00466702	0.0142615	0.00714778	0.107349	0.058976	0.00402016	0.0037765	0.0104846	0.00325097	0.00259062	0.00393308	0.00368663	0.00301963	0.00360802	0.00312438
P67812	Secretory	0.95777	0.0152095	0.0163627	0.00849267	0.0021655	clust1	0.945034	0.0106929	0.0020426	0.00114443	0.00267074	0.00200868	0.00621722	0.00316844	0.000933048	0.00125552	0.0141742	0.00122804	0.00164902	0.0010988	0.00276226	0.000870313	0.000884233	0.0021655
Q00765	Secretory	0.795941	0.0338796	0.136381	0.0309941	0.00280373	clust1	0.775465	0.0156704	0.00480621	0.00190801	0.00636074	0.00404925	0.015285	0.00627665	0.00261028	0.00274624	0.131025	0.00213979	0.00256594	0.00211264	0.0210567	0.00148224	0.00163677	0.00280373
Q01469	Secretory	0.898181	0.0111545	0.0707888	0.0174547	0.00242124	clust1	0.884571	0.00723785	0.00637157	0.000739116	0.00158289	0.0013359	0.00416171	0.00333484	0.00153638	0.00142395	0.0678284	0.000851945	0.00174878	0.000858882	0.0125441	0.000816461	0.000634488	0.00242124
Q01628	Secretory	0.923072	0.0453321	0.0180233	0.0112229	0.00234988	clust1	0.897948	0.00723513	0.0178883	0.00186865	0.00411034	0.00312048	0.0096907	0.0265419	0.00195645	0.0020989	0.0139679	0.00175987	0.00165726	0.00159878	0.00323692	0.00144587	0.00152416	0.00234988
Q01650	Secretory	0.926632	0.0227962	0.0361564	0.0121477	0.00226755	clust1	0.90164	0.00812957	0.016863	0.00173714	0.00347153	0.00279353	0.00692753	0.00786652	0.00289293	0.00236316	0.0309003	0.00169624	0.00174829	0.00180647	0.00384876	0.00154054	0.00150742	0.00226755
Q02818	Secretory	0.743185	0.0172224	0.214304	0.0230037	0.0022844	clust1	0.726029	0.00629533	0.0108615	0.000967469	0.00220439	0.00158687	0.00574137	0.00672233	0.00248953	0.00155166	0.210263	0.0014651	0.00196026	0.00138616	0.0162527	0.000981281	0.000958216	0.0022844
Q03518	Secretory	0.848126	0.0805936	0.0345628	0.033102	0.00361511	clust1	0.703217	0.142066	0.00284396	0.00761647	0.0235083	0.013586	0.0315869	0.00429588	0.00969691	0.0072134	0.0176525	0.00668994	0.00344539	0.00620478	0.00722209	0.00441208	0.00512773	0.00361511
Q07954	Secretory	0.834746	0.0650301	0.0634027	0.0330244	0.00379658	clust1	0.762696	0.0687499	0.00330034	0.00535322	0.0143116	0.00971176	0.0301326	0.00552097	0.0275264	0.00718011	0.0286962	0.00611761	0.00374809	0.00596617	0.00868711	0.00402471	0.00448072	0.00379658
Q08380	Secretory	0.898354	0.0374395	0.0224747	0.0374728	0.00425882	clust1	0.857253	0.0325623	0.00853895	0.00152402	0.0109361	0.00308658	0.00888459	0.0130082	0.00256704	0.00222857	0.0176791	0.002299	0.00600977	0.0023721	0.0214039	0.00374628	0.00164173	0.00425882
Q08722	Secretory	0.797153	0.0280043	0.155418	0.0168391	0.0025857	clust1	0.779647	0.0131327	0.00437346	0.00239075	0.0043579	0.00389791	0.0119286	0.00542919	0.0162445	0.00378873	0.135384	0.00217463	0.00230682	0.00237738	0.00626798	0.00167085	0.00204148	0.0025857
Q0VGL1	Secretory	0.913184	0.0146047	0.0564814	0.0134636	0.00226659	clust1	0.900286	0.00615931	0.00673827	0.000804232	0.00266307	0.0015963	0.00491847	0.00462259	0.00149612	0.00130268	0.0536826	0.00129971	0.00190646	0.00126606	0.00722477	0.000955182	0.000811398	0.00226659
Q13162	Secretory	0.825568	0.059952	0.0518938	0.0584173	0.00416854	clust1	0.729492	0.00442521	0.0916506	0.00319324	0.00673449	0.0041062	0.0113364	0.0345817	0.00464054	0.00318851	0.0440648	0.0137752	0.020658	0.00618639	0.00993318	0.00430812	0.00355638	0.00416854
Q13492	Secretory	0.948503	0.0314206	0.0122856	0.00579952	0.00199157	clust1	0.940292	0.00587363	0.00233738	0.000956689	0.00303645	0.00167442	0.0185422	0.00721088	0.000891002	0.00100489	0.0103897	0.000809202	0.00128032	0.000882045	0.00141847	0.000679196	0.000730291	0.00199157
Q13510	Secretory	0.902824	0.0791695	0.00791174	0.00767692	0.00241829	clust1	0.817522	0.0831987	0.00210301	0.0012354	0.0254942	0.00191463	0.0457797	0.00474558	0.000950952	0.00093781	0.00602298	0.00163413	0.00177759	0.00120492	0.00137333	0.00084969	0.000837253	0.00241829
Q13637	Secretory	0.964021	0.0079785	0.0204002	0.00559194	0.00200833	clust1	0.9548	0.00588758	0.00333367	0.00053354	0.00146887	0.00124	0.00316364	0.00157246	0.00075525	0.000778361	0.0188665	0.0005409	0.00124395	0.000543254	0.00230166	0.000515398	0.000446777	0.00200833
Q14108	Secretory	0.966372	0.0164631	0.00809505	0.00731069	0.00175905	clust1	0.945905	0.00837819	0.0120891	0.0012897	0.00312743	0.00227186	0.0041414	0.00563277	0.00126506	0.0017456	0.00508438	0.00110907	0.00105548	0.00138247	0.00156066	0.00110826	0.00109475	0.00175905
Q14165	Secretory	0.972183	0.0146144	0.00767844	0.00379739	0.00172663	clust1	0.965422	0.00332234	0.00343913	0.000655896	0.00165237	0.0011994	0.00528468	0.00582209	0.00056984	0.000624174	0.00648443	0.000538221	0.000850083	0.000577656	0.000839787	0.000492948	0.000498699	0.00172663
Q14254	Secretory	0.973385	0.00910615	0.0122006	0.00363235	0.00167547	clust1	0.965823	0.00429338	0.00326878	0.000648876	0.00160393	0.00118611	0.0033096	0.00235764	0.000823099	0.0006253	0.0107522	0.000537811	0.000868079	0.000536028	0.000803676	0.00038331	0.000503443	0.00167547
Q14344	Secretory	0.914354	0.0309753	0.0431175	0.0094977	0.00205563	clust1	0.899469	0.00778504	0.00709973	0.00148393	0.0039761	0.00261596	0.00784438	0.015055	0.00234629	0.00162976	0.0391415	0.00133955	0.00144092	0.00138793	0.00298106	0.00115941	0.00118883	0.00205563
Q14554	Secretory	0.985414	0.00788559	0.00237646	0.00292664	0.00139765	clust1	0.975739	0.00463223	0.00504224	0.000624481	0.00135462	0.00096935	0.00188413	0.00305301	0.000496987	0.00056313	0.00131634	0.000441585	0.000505909	0.0005449	0.000542683	0.000411969	0.000479597	0.00139765
Q14697	Secretory	0.922833	0.0296958	0.0179156	0.0270573	0.00249852	clust1	0.790304	0.00204853	0.13048	0.00124205	0.00273678	0.00189957	0.00524687	0.0185705	0.00165931	0.00118342	0.0150729	0.00616496	0.0117188	0.00227609	0.00391007	0.00159311	0.00139429	0.00249852
Q14847	Secretory	0.780615	0.0897601	0.04613	0.0799123	0.00358275	clust1	0.768446	0.00499849	0.0071701	0.00229749	0.0063324	0.00323963	0.044597	0.0332936	0.00327673	0.00219977	0.0406535	0.0292089	0.0135943	0.0181548	0.0123807	0.00286304	0.00371055	0.00358275
Q15005	Secretory	0.96945	0.0165118	0.00835315	0.00397563	0.00170991	clust1	0.963678	0.00300398	0.00276735	0.000769463	0.00225203	0.00131875	0.00549187	0.00667969	0.00066997	0.0007509	0.00693228	0.000559129	0.000870739	0.000664217	0.000837077	0.000434161	0.000610305	0.00170991
Q15006	Secretory	0.836235	0.0685211	0.0605942	0.0309457	0.00370387	clust1	0.767398	0.0655906	0.0032461	0.00496587	0.0135471	0.0102951	0.0342758	0.00543722	0.0254027	0.00671315	0.0284783	0.00558915	0.00362803	0.00566332	0.00819844	0.00368458	0.00418218	0.00370387
Q15012	Secretory	0.853416	0.0360234	0.0662937	0.0407522	0.00351512	clust1	0.821931	0.0282701	0.00321425	0.00563083	0.0106701	0.00834804	0.00846488	0.00290954	0.00658432	0.0278193	0.0318901	0.00688632	0.00341144	0.00640494	0.0158905	0.00419563	0.00396334	0.00351512
Q15125	Secretory	0.974883	0.0145734	0.00431292	0.00468497	0.00154598	clust1	0.962955	0.00442876	0.00749939	0.000956791	0.00214164	0.00150638	0.00334553	0.00662306	0.000937002	0.000882821	0.00249309	0.000717255	0.000729946	0.0008616	0.000943883	0.000674456	0.000757823	0.00154598
Q15165	Secretory	0.918852	0.043513	0.0200827	0.0148686	0.00268332	clust1	0.857971	0.0587935	0.00208782	0.00242336	0.00933325	0.00426476	0.0239553	0.00353633	0.00321404	0.00217464	0.014694	0.00308224	0.00232747	0.0023284	0.00372498	0.00162744	0.00177809	0.00268332
Q15286	Secretory	0.867934	0.0605614	0.047093	0.0212065	0.00320508	clust1	0.841048	0.0121953	0.0146912	0.00329828	0.00663625	0.0051123	0.0129913	0.0325233	0.00606176	0.00439994	0.0366313	0.00313697	0.00312154	0.00358348	0.00540785	0.00307846	0.00287821	0.00320508
Q15363	Secretory	0.866757	0.0777062	0.0278504	0.0240994	0.00358741	clust1	0.812888	0.0126205	0.0412478	0.00413518	0.00790377	0.0065721	0.0150645	0.0440307	0.0043498	0.00461981	0.0188808	0.00356797	0.00353559	0.00410058	0.00613866	0.00354241	0.00321416	0.00358741
Q15392	Secretory	0.982084	0.005611	0.00773813	0.00292919	0.00163802	clust1	0.974037	0.00505178	0.00299503	0.000474574	0.00115942	0.000898843	0.0020507	0.00102747	0.000543418	0.000548727	0.00664599	0.000432153	0.000781322	0.000451655	0.000583841	0.000304052	0.00037617	0.00163802
Q15738	Secretory	0.965348	0.0134538	0.0138251	0.00557742	0.00179579	clust1	0.953112	0.00472886	0.00750735	0.000871621	0.00216831	0.00165237	0.00379018	0.00497129	0.00110587	0.00108647	0.0116327	0.000798076	0.00100661	0.000798239	0.00153583	0.000729145	0.000709526	0.00179579
Q15750	Secretory	0.979998	0.0125495	0.00216439	0.00344614	0.00184244	clust1	0.884369	0.0923314	0.00329689	0.000681878	0.00222595	0.000907007	0.00518194	0.00355275	0.000452534	0.00049911	0.00121274	0.00054087	0.00083242	0.000582025	0.000332258	0.000493442	0.000665131	0.00184244
Q15800	Secretory	0.939673	0.0221212	0.0196899	0.015817	0.00269897	clust1	0.845451	0.0921733	0.00204839	0.00287011	0.0046686	0.00376892	0.00858428	0.00222929	0.00324312	0.00273008	0.0137167	0.00358566	0.0023619	0.00259683	0.00361735	0.00176402	0.00189121	0.00269897
Q15836	Secretory	0.749036	0.0138056	0.215643	0.019198	0.00231742	clust1	0.732198	0.006427	0.0104109	0.00103707	0.00166192	0.00146657	0.00545643	0.00418365	0.00289181	0.00213797	0.210613	0.00127342	0.00179732	0.00112622	0.0132466	0.000885883	0.000868538	0.00231742
Q15904	Secretory	0.893431	0.0396281	0.0312623	0.0323099	0.00336848	clust1	0.766889	0.12398	0.00256259	0.00751255	0.0102002	0.0085265	0.0104049	0.00298401	0.00602901	0.00836768	0.0168656	0.00681742	0.00315552	0.00644229	0.00723186	0.00426414	0.00439868	0.00336848
Q15907	Secretory	0.8556	0.0154088	0.0436959	0.0783443	0.0069512	clust1	0.776891	0.00267914	0.07603	0.00135594	0.00235408	0.0019572	0.00349694	0.00624468	0.00153866	0.00220776	0.0399495	0.00182321	0.0102045	0.00151479	0.0608443	0.00269747	0.00125997	0.0069512
Q16181	Secretory	0.852072	0.0442067	0.0697568	0.0304535	0.00351095	clust1	0.797292	0.00873777	0.0460427	0.00286733	0.00684411	0.00490968	0.0120131	0.0175725	0.0036726	0.00458767	0.0614965	0.0038147	0.0039886	0.00358014	0.01314	0.00308676	0.00284324	0.00351095
Q16563	Secretory	0.974352	0.00513205	0.0092402	0.0089177	0.00235801	clust1	0.948775	0.0232653	0.00231186	0.000457595	0.00122754	0.000821087	0.00161563	0.00101019	0.000358829	0.000977206	0.00790416	0.000532752	0.00159619	0.000594213	0.00482636	0.00102032	0.000347864	0.00235801
Q16572	Secretory	0.896847	0.0220409	0.050715	0.0275861	0.00281116	clust1	0.874051	0.0197318	0.00306357	0.0015129	0.0055691	0.00378307	0.00853263	0.00264325	0.00178643	0.00333074	0.0455978	0.00183526	0.00259251	0.00226332	0.0177916	0.00176973	0.00133365	0.00281116
Q16644	Secretory	0.979339	0.00910881	0.0050819	0.00437941	0.00209082	clust1	0.859358	0.116338	0.00364314	0.000558092	0.00172426	0.000837589	0.00348346	0.0025054	0.000540424	0.000662753	0.00387872	0.000918755	0.0012614	0.000643429	0.000525955	0.0005022	0.000527671	0.00209082
Q16850	Secretory	0.940717	0.0154159	0.0258218	0.0155319	0.00251301	clust1	0.902442	0.0361813	0.00209407	0.00205518	0.00385425	0.00314489	0.00488371	0.00147788	0.0041001	0.00373332	0.0179884	0.00299582	0.00221665	0.00253553	0.00447799	0.00167623	0.00162965	0.00251301
Q30154	Secretory	0.785679	0.0388444	0.117323	0.0539674	0.00418633	clust1	0.723414	0.0582188	0.00404545	0.0065551	0.00854847	0.00758054	0.0124715	0.00368886	0.0313396	0.0347916	0.051192	0.00765569	0.00440829	0.00911168	0.0203718	0.00661888	0.00580104	0.00418633
Q3ZAQ7	Secretory	0.951478	0.0141429	0.0224488	0.00973747	0.00219332	clust1	0.938181	0.0111549	0.00214124	0.00127491	0.0038189	0.00251943	0.00493414	0.00159546	0.00146295	0.00189557	0.0190903	0.00155732	0.00170236	0.00141189	0.00314699	0.000877796	0.0010411	0.00219332
Q53GQ0	Secretory	0.894708	0.0556977	0.0269179	0.0195338	0.00314258	clust1	0.851876	0.0112076	0.0316248	0.0031816	0.00633398	0.00531159	0.0117242	0.0291464	0.00380429	0.00387777	0.0192358	0.00294291	0.00283734	0.00292582	0.00555303	0.00265393	0.00262074	0.00314258
Q5BJF2	Secretory	0.875592	0.0850664	0.0195188	0.0170246	0.00279823	clust1	0.830418	0.043096	0.00207802	0.00351269	0.0206648	0.0055742	0.0506555	0.00465925	0.00303191	0.0024693	0.0140176	0.00350835	0.00248579	0.00246977	0.0045677	0.00182851	0.00216453	0.00279823
Q5JPE7	Secretory	0.934539	0.038373	0.0159937	0.0088619	0.00223223	clust1	0.915715	0.0168718	0.00195277	0.0014767	0.00380535	0.00222083	0.0262255	0.00464462	0.00184118	0.00131026	0.0128423	0.00153671	0.00170506	0.00137109	0.00215449	0.00092867	0.00116588	0.00223223
Q6DD88	Secretory	0.920838	0.0131143	0.0483736	0.0152255	0.00244818	clust1	0.908	0.00514138	0.00769741	0.000706948	0.00198212	0.00126837	0.00397799	0.00517889	0.00107496	0.00118944	0.0461092	0.000826856	0.00176341	0.000956396	0.0101917	0.000853357	0.0006338	0.00244818
Q6IAA8	Secretory	0.864717	0.084529	0.0267645	0.0207827	0.00320646	clust1	0.820282	0.0122297	0.0322055	0.00368436	0.0073569	0.00572281	0.0133978	0.0543671	0.00434755	0.0036556	0.0187613	0.00307321	0.00305949	0.00342491	0.00545009	0.00289364	0.00288136	0.00320646
Q6NUT3	Secretory	0.985534	0.00561662	0.0037121	0.00320586	0.00193151	clust1	0.919298	0.0643172	0.00191873	0.000554343	0.000987983	0.000690203	0.00209273	0.00129135	0.000328674	0.000397468	0.00298596	0.000689105	0.00109088	0.000418539	0.000409911	0.000284623	0.000312794	0.00193151
Q6YHK3	Secretory	0.818302	0.0550769	0.0820747	0.0404639	0.00408243	clust1	0.755087	0.0594924	0.00372215	0.0062113	0.0123641	0.00972582	0.0217309	0.00504475	0.0340706	0.0121157	0.0358884	0.00693208	0.00414294	0.00714989	0.0120521	0.00492281	0.00526406	0.00408243
Q70UQ0	Secretory	0.852477	0.11991	0.0155509	0.00993181	0.00213051	clust1	0.833004	0.00590928	0.013564	0.00158759	0.00390812	0.00281249	0.0111617	0.10044	0.00207945	0.00160149	0.01187	0.00144431	0.00150639	0.00149493	0.00297038	0.00119743	0.00131839	0.00213051
Q7Z7H5	Secretory	0.848693	0.0492405	0.0567666	0.0414151	0.00388449	clust1	0.727471	0.118016	0.00320643	0.00721671	0.0130047	0.00989108	0.0151097	0.00401825	0.0192023	0.0136525	0.0239117	0.00765359	0.00385074	0.00801902	0.0100975	0.00577144	0.00602278	0.00388449
Q86Y82	Secretory	0.877293	0.0294992	0.0618325	0.0281738	0.00320115	clust1	0.840614	0.0335694	0.00311007	0.00345218	0.00764331	0.00513032	0.0104862	0.0027872	0.0107093	0.00758719	0.0435361	0.0040165	0.00309854	0.00402175	0.0110995	0.00311477	0.00282279	0.00320115
Q8IV08	Secretory	0.914933	0.0477229	0.0178936	0.0165577	0.00289233	clust1	0.778429	0.13422	0.00228437	0.00324196	0.0118437	0.00701887	0.02255	0.00306833	0.00329859	0.00245471	0.0121403	0.0037586	0.00248616	0.0029406	0.00335734	0.00192975	0.00208528	0.00289233
Q8N5K1	Secretory	0.937494	0.0247208	0.0220529	0.0133506	0.00238163	clust1	0.920158	0.0152425	0.00209336	0.00175808	0.00467925	0.00298568	0.0115248	0.00377292	0.0022533	0.00167359	0.018126	0.00264191	0.00208752	0.00209288	0.00363942	0.00126617	0.00162268	0.00238163
Q8N6L1	Secretory	0.972499	0.0126178	0.00727124	0.00558452	0.00202745	clust1	0.947998	0.0228955	0.00160515	0.000887966	0.00211149	0.00103263	0.00684355	0.00174213	0.000537438	0.000678171	0.00605563	0.00116395	0.00138395	0.000705403	0.00124012	0.000521266	0.000569828	0.00202745
Q8N766	Secretory	0.939195	0.033814	0.0157662	0.00896977	0.00225505	clust1	0.920885	0.0164118	0.00189848	0.00156115	0.00398121	0.00216601	0.0219718	0.0041339	0.00158402	0.00129321	0.012889	0.00157689	0.00173843	0.00128163	0.00230323	0.000936879	0.00113271	0.00225505
Q8NBJ5	Secretory	0.862594	0.0429991	0.0548313	0.0363473	0.00322813	clust1	0.835902	0.0232583	0.00343411	0.00186222	0.0107894	0.00560552	0.017046	0.00769597	0.00257651	0.00298244	0.0492723	0.00317644	0.00364439	0.00335136	0.0212575	0.00292302	0.0019946	0.00322813
Q8NBQ5	Secretory	0.805789	0.127202	0.0328456	0.0306218	0.00354091	clust1	0.715558	0.0874746	0.00275636	0.00678843	0.0468148	0.0130692	0.0550554	0.00547465	0.00875115	0.0054609	0.0186336	0.0062334	0.00336386	0.00486841	0.00795574	0.00385134	0.00434907	0.00354091
Q8NEW0	Secretory	0.909927	0.0264074	0.0354229	0.025244	0.00299879	clust1	0.868252	0.0392478	0.00242718	0.00348329	0.00651111	0.0057036	0.00831507	0.00239435	0.00493829	0.00731165	0.023173	0.00455199	0.00285583	0.00387058	0.00857525	0.00276082	0.0026295	0.00299879
Q8NFX7	Secretory	0.960049	0.0259074	0.00601229	0.00564032	0.00239092	clust1	0.795793	0.161804	0.00245204	0.000989967	0.0106038	0.00179872	0.00969554	0.00281934	0.000743131	0.000718058	0.0045511	0.00137	0.00158603	0.000895408	0.000604554	0.000531991	0.000652342	0.00239092
Q8NHP8	Secretory	0.979389	0.0105548	0.0040148	0.00396247	0.00207932	clust1	0.847745	0.128833	0.00281035	0.000778921	0.00233528	0.000937491	0.00392354	0.00257952	0.0005301	0.000606796	0.0028779	0.000873325	0.00119774	0.000562413	0.000392579	0.000440585	0.000495828	0.00207932
Q8NI22	Secretory	0.797461	0.16021	0.0226304	0.0169172	0.00278087	clust1	0.786906	0.00615934	0.00439551	0.00363767	0.011834	0.00718788	0.0708219	0.066729	0.00325548	0.00305023	0.0163247	0.00264641	0.00216047	0.00288624	0.00407078	0.00223256	0.00292071	0.00278087
Q8TBQ9	Secretory	0.76671	0.0471087	0.102908	0.0787084	0.00456453	clust1	0.714485	0.0479476	0.00427728	0.00647437	0.0128457	0.00997481	0.0135862	0.00422759	0.0128856	0.0383853	0.0516373	0.00834997	0.0048068	0.0113911	0.040604	0.00852566	0.00503083	0.00456453
Q8TC12	Secretory	0.928997	0.031318	0.0275957	0.00980632	0.00228298	clust1	0.91852	0.00784241	0.00263505	0.0017342	0.00511234	0.00306378	0.0158563	0.00555136	0.0017849	0.00176232	0.0240485	0.00132683	0.00173268	0.00142025	0.00296019	0.00106464	0.00130174	0.00228298
Q8TCT9	Secretory	0.976575	0.00824269	0.00941301	0.0039319	0.00183744	clust1	0.969409	0.00510981	0.00205643	0.000577819	0.00168468	0.0010917	0.00352755	0.00136095	0.000467671	0.000711534	0.0082338	0.000554812	0.00107624	0.000545199	0.000902407	0.000376366	0.000476867	0.00183744
Q8TED1	Secretory	0.920154	0.0373391	0.0267513	0.0132546	0.00250111	clust1	0.906641	0.011233	0.0022795	0.00232994	0.00662861	0.00394977	0.0181859	0.00624487	0.00288098	0.00241851	0.0214518	0.00205868	0.00209332	0.00211721	0.00390372	0.0013563	0.00172537	0.00250111
Q8WUM9	Secretory	0.803682	0.0466763	0.0892904	0.0561263	0.00422496	clust1	0.722282	0.0776966	0.00370329	0.00878097	0.012793	0.00968101	0.0116909	0.00373043	0.0201677	0.0380187	0.0311039	0.00897968	0.0042984	0.0114266	0.0167613	0.0074649	0.00719544	0.00422496
Q92542	Secretory	0.937985	0.0204087	0.0276913	0.0115412	0.00237388	clust1	0.915762	0.0199301	0.00229304	0.00176738	0.00389105	0.0033987	0.00916497	0.00218664	0.00372421	0.00226969	0.0216974	0.00195074	0.00194756	0.00174877	0.00330013	0.00121788	0.00137616	0.00237388
Q92820	Secretory	0.98444	0.0082184	0.00247312	0.00327691	0.00159125	clust1	0.906773	0.0730777	0.00458933	0.000835961	0.00158483	0.00101318	0.00137013	0.0034143	0.000535651	0.000645996	0.00129148	0.000555157	0.000695552	0.000528254	0.000419173	0.000525628	0.000553146	0.00159125
Q93050	Secretory	0.970879	0.00720899	0.0139362	0.00599434	0.00198168	clust1	0.956398	0.0124516	0.00202888	0.000736829	0.00179018	0.00148233	0.00236815	0.0008315	0.000940384	0.0012163	0.0117795	0.000913009	0.00136566	0.000825675	0.00176473	0.000556537	0.000568732	0.00198168
Q969H8	Secretory	0.835538	0.113579	0.021952	0.0251743	0.00375726	clust1	0.775521	0.0136603	0.0463563	0.00482825	0.00957688	0.00731407	0.0217467	0.070113	0.00392727	0.0049685	0.0130562	0.00384582	0.00355024	0.00434675	0.00604	0.00376088	0.0036306	0.00375726
Q969M3	Secretory	0.877663	0.0182782	0.0855104	0.0162132	0.00233476	clust1	0.862931	0.00950611	0.00522611	0.00118354	0.00323363	0.00216092	0.00830967	0.00339041	0.00111898	0.00205345	0.082338	0.00111048	0.00167334	0.00100087	0.0106245	0.000858799	0.000945227	0.00233476
Q969V3	Secretory	0.85954	0.103971	0.0188025	0.0150017	0.00268486	clust1	0.820593	0.0368215	0.00212507	0.00227251	0.0192131	0.00380084	0.0733914	0.0052931	0.00275697	0.00177643	0.0142691	0.00295429	0.00237982	0.00229301	0.00402353	0.00162252	0.00172854	0.00268486
Q969X5	Secretory	0.883494	0.0304841	0.0663976	0.017071	0.00255314	clust1	0.863215	0.0167874	0.0034921	0.00205595	0.00672379	0.0044082	0.0137479	0.00354828	0.00359082	0.00281613	0.0599907	0.00192386	0.00215097	0.00188648	0.00802926	0.00135797	0.00172247	0.00255314
Q96A33	Secretory	0.823344	0.120587	0.0311978	0.0217723	0.00309939	clust1	0.803799	0.0119308	0.00761358	0.00411399	0.0130421	0.00709433	0.0258993	0.0704371	0.00510096	0.00402179	0.0220751	0.00318805	0.00280287	0.00431907	0.00497171	0.00308853	0.00340204	0.00309939
Q96AY3	Secretory	0.765973	0.0925743	0.0559765	0.081493	0.00398293	clust1	0.750091	0.011302	0.00458024	0.00264689	0.0230113	0.00671824	0.0465574	0.0136405	0.00362083	0.0031554	0.0492003	0.0183877	0.00716095	0.0115879	0.0365271	0.00432075	0.00350871	0.00398293
Q96CS3	Secretory	0.82876	0.13905	0.0165816	0.0129455	0.00266281	clust1	0.792282	0.0343339	0.00214445	0.00231748	0.0239601	0.00448133	0.10188	0.00641154	0.00258052	0.00175051	0.0122505	0.00254748	0.00222483	0.00194449	0.0032037	0.00142485	0.00160015	0.00266281
Q96CW1	Secretory	0.829021	0.0516327	0.0864289	0.029662	0.00325523	clust1	0.804955	0.0196924	0.00437322	0.00262299	0.00986061	0.00638596	0.0188058	0.0139573	0.00717455	0.00382302	0.0754314	0.00361685	0.00352429	0.00357462	0.0134387	0.002724	0.00278355	0.00325523
Q96FQ6	Secretory	0.936121	0.0468869	0.00920172	0.00594263	0.00184755	clust1	0.926409	0.00479523	0.00491661	0.00088082	0.00343563	0.00176792	0.0158724	0.0249301	0.00117036	0.00095277	0.00707859	0.000773796	0.00106496	0.000962725	0.00144761	0.000925952	0.000767588	0.00184755
Q96G23	Secretory	0.942768	0.0256016	0.0143165	0.0146021	0.00271143	clust1	0.830338	0.110453	0.0019772	0.00251882	0.00645041	0.0032248	0.0108599	0.00254768	0.00160595	0.002099	0.0106115	0.00335561	0.00229483	0.00234222	0.00343138	0.00169674	0.0014813	0.00271143
Q96GC9	Secretory	0.843351	0.111519	0.0221333	0.0195887	0.00340792	clust1	0.712601	0.127925	0.00282441	0.0038335	0.0310381	0.0136532	0.0575709	0.00542322	0.00559502	0.00278656	0.0137517	0.00433006	0.00294761	0.00333563	0.00377612	0.00249997	0.00269935	0.00340792
Q96JJ7	Secretory	0.915254	0.0290573	0.0308208	0.0219907	0.00287687	clust1	0.887916	0.0249289	0.00240946	0.00202017	0.00712637	0.0041671	0.0122314	0.00351223	0.00213186	0.00320243	0.0254865	0.00235352	0.00265107	0.00272174	0.0106494	0.00205372	0.00156121	0.00287687
Q96N66	Secretory	0.963612	0.0162117	0.0142301	0.00422575	0.00172094	clust1	0.956166	0.00375023	0.00369532	0.000751287	0.00243532	0.00146468	0.00493413	0.00662624	0.000691568	0.000740991	0.0127976	0.000554333	0.000870769	0.000607837	0.00117138	0.000427101	0.000594334	0.00172094
Q96QD8	Secretory	0.954368	0.0168415	0.0189849	0.00774271	0.00206238	clust1	0.940149	0.00508722	0.00913186	0.000865799	0.00221671	0.00165458	0.00484855	0.0072559	0.000924213	0.00128092	0.0167797	0.000917053	0.00124506	0.000887378	0.0031658	0.000794586	0.000732833	0.00206238
Q96RT1	Secretory	0.755008	0.0480294	0.162723	0.0300378	0.00420231	clust1	0.725589	0.0173639	0.0120549	0.00468411	0.00814203	0.00651539	0.0134591	0.0152287	0.022803	0.00617079	0.133749	0.0044953	0.00461142	0.00485733	0.00846133	0.0037602	0.00385227	0.00420231
Q99584	Secretory	0.842475	0.0846049	0.0460504	0.0236183	0.00325151	clust1	0.821679	0.0174065	0.00338945	0.00350155	0.0118104	0.0080779	0.0437874	0.0174277	0.0066704	0.00429416	0.0350858	0.00315766	0.00316821	0.00353089	0.00807096	0.00276606	0.0029245	0.00325151
Q99805	Secretory	0.956029	0.0118095	0.0222799	0.00770681	0.00217494	clust1	0.947283	0.00412607	0.00462015	0.000551846	0.00177557	0.00116374	0.00452601	0.00379229	0.000570462	0.00080901	0.0209005	0.000596981	0.00136329	0.000600109	0.00410215	0.000573287	0.000470994	0.00217494
Q99988	Secretory	0.935293	0.016205	0.0283247	0.0174131	0.00276377	clust1	0.818137	0.114895	0.00226137	0.00229198	0.00372173	0.00288343	0.00531383	0.00199408	0.0061617	0.00537235	0.0167907	0.00316343	0.00244412	0.00369054	0.00396599	0.00199329	0.00215571	0.00276377
Q9BQB6	Secretory	0.961542	0.0118903	0.0188239	0.00581379	0.00192965	clust1	0.951396	0.00774075	0.00240533	0.000916047	0.00247431	0.00182574	0.00484614	0.00182809	0.00104141	0.00102036	0.0167622	0.000865763	0.00125899	0.000802681	0.00161106	0.000547359	0.000727932	0.00192965
Q9BRK5	Secretory	0.929838	0.0194496	0.036471	0.011934	0.00230766	clust1	0.914332	0.0128367	0.00266899	0.00155145	0.00399534	0.00354924	0.00813938	0.00221419	0.00296735	0.00230924	0.0311944	0.00168306	0.00185822	0.00156494	0.00435473	0.00116525	0.00130784	0.00230766
Q9BRT2	Secretory	0.932199	0.0542451	0.00483957	0.00630112	0.00241488	clust1	0.80202	0.1273	0.00287913	0.0014558	0.0138719	0.00167024	0.030724	0.00652317	0.000890572	0.000973642	0.00297535	0.00118818	0.00150995	0.000969037	0.000796813	0.00084654	0.000990603	0.00241488
Q9BRX8	Secretory	0.96242	0.0153512	0.0153037	0.0050545	0.001871	clust1	0.954956	0.00494608	0.00251727	0.000888826	0.00210322	0.00162143	0.00733086	0.00340686	0.000859826	0.000904673	0.0135392	0.000710151	0.00114491	0.000732387	0.00126783	0.000525135	0.000674084	0.001871
Q9BS26	Secretory	0.903362	0.0304838	0.0506757	0.013151	0.00232747	clust1	0.890113	0.00932762	0.00392135	0.00144246	0.0048888	0.00322642	0.0109323	0.00999386	0.0026469	0.00188321	0.0461456	0.00193043	0.00204089	0.00185962	0.00457939	0.00121004	0.0015306	0.00232747
Q9BSJ8	Secretory	0.918015	0.0402328	0.0228732	0.0160713	0.0028074	clust1	0.883377	0.00830341	0.0263348	0.00216313	0.00493662	0.00408015	0.00843271	0.0206201	0.00296855	0.00322703	0.0166776	0.00220306	0.00242689	0.00238525	0.00482015	0.00229811	0.00193782	0.0028074
Q9BT67	Secretory	0.864227	0.0385115	0.0559796	0.0378123	0.00346971	clust1	0.829208	0.0319651	0.00305415	0.00478	0.0116801	0.00897182	0.0101837	0.00289597	0.00724985	0.0163825	0.0323473	0.00627697	0.00339259	0.00603638	0.0147915	0.003616	0.00369886	0.00346971
Q9BTU6	Secretory	0.960133	0.01193	0.01689	0.00885796	0.0021885	clust1	0.940245	0.0179612	0.00192691	0.00120353	0.00296394	0.00219452	0.00422687	0.00134118	0.00140706	0.00182169	0.0136613	0.00157661	0.00168885	0.00129891	0.00251228	0.000858784	0.000922537	0.0021885
Q9BTV4	Secretory	0.975658	0.0114775	0.00788517	0.00331053	0.00166921	clust1	0.969616	0.00302005	0.00302196	0.000648602	0.00149625	0.00112449	0.00398344	0.00422474	0.000528268	0.000581915	0.00677499	0.000475326	0.000796249	0.000504484	0.000702978	0.000351884	0.000479607	0.00166921
Q9BVC6	Secretory	0.974358	0.0104046	0.00951662	0.0040244	0.00169641	clust1	0.965241	0.00368124	0.00543603	0.00060514	0.00165256	0.00123962	0.00349993	0.00340733	0.000696575	0.000782862	0.00803718	0.000561787	0.0008158	0.000566446	0.00105617	0.000511081	0.000513108	0.00169641
Q9BW60	Secretory	0.891866	0.0853731	0.0112946	0.00959301	0.00187338	clust1	0.876623	0.00698316	0.00825959	0.00174801	0.00518061	0.00294924	0.0105556	0.0649396	0.00236254	0.00157199	0.00736006	0.00145938	0.00125713	0.00175622	0.00235574	0.0013338	0.00143075	0.00187338
Q9BZG1	Secretory	0.887481	0.0393567	0.047078	0.0230176	0.00306637	clust1	0.846055	0.0385664	0.00286	0.00317934	0.00689265	0.00554166	0.0195283	0.00421471	0.0121008	0.00439064	0.0305865	0.00353756	0.00293518	0.00346063	0.00787257	0.00261146	0.00260017	0.00306637
Q9GZP9	Secretory	0.921746	0.0319591	0.0261131	0.0174388	0.00274264	clust1	0.876898	0.0426445	0.0022035	0.00274154	0.00612986	0.00426953	0.0157413	0.00307682	0.00430638	0.00299732	0.0188094	0.00328856	0.00246757	0.00272967	0.00489905	0.00191229	0.0021417	0.00274264
Q9H299	Secretory	0.829704	0.111084	0.0355619	0.020273	0.00337729	clust1	0.763844	0.0628195	0.00304072	0.00292878	0.0238099	0.0071438	0.0679185	0.00928276	0.00545015	0.00361406	0.0264977	0.0030174	0.00314067	0.00294266	0.00592112	0.00296131	0.00228981	0.00337729
Q9H3Z4	Secretory	0.896428	0.0267259	0.0515171	0.0224878	0.00284126	clust1	0.869538	0.0240321	0.00285758	0.00282529	0.00712659	0.00496399	0.00929456	0.00251547	0.00929294	0.00639941	0.0358248	0.00348347	0.00265441	0.00372129	0.00789107	0.00228815	0.00244939	0.00284126
Q9H4M9	Secretory	0.928674	0.0294935	0.0294523	0.0102854	0.00209475	clust1	0.914847	0.00722923	0.00659783	0.00131537	0.00334902	0.0025118	0.00825471	0.0140626	0.00258559	0.00184446	0.0250222	0.0017694	0.00169069	0.00173334	0.00229475	0.00135319	0.00144406	0.00209475
Q9H5V8	Secretory	0.735908	0.0286322	0.213601	0.0188744	0.0029843	clust1	0.715918	0.0132364	0.0067541	0.00280163	0.0047386	0.00468906	0.0086316	0.00777127	0.0456258	0.00421225	0.163763	0.00267582	0.00283187	0.00213791	0.00722053	0.00182814	0.00218009	0.0029843
Q9HAK2	Secretory	0.824442	0.0127014	0.147829	0.0128938	0.00213469	clust1	0.80627	0.00657125	0.0116004	0.00126899	0.00195261	0.00190247	0.00407151	0.0035058	0.00352074	0.00243525	0.141873	0.00127093	0.00158536	0.00133478	0.00659349	0.00104289	0.00106637	0.00213469
Q9HD45	Secretory	0.73572	0.24049	0.0111434	0.0100158	0.00263145	clust1	0.724393	0.00853263	0.00279367	0.00213906	0.0145413	0.00363337	0.203224	0.0169518	0.00157621	0.00166413	0.00790309	0.0015999	0.00189868	0.00146292	0.00221565	0.00135344	0.00148519	0.00263145
Q9HDC9	Secretory	0.9239	0.0407181	0.0181395	0.0146857	0.00255706	clust1	0.890883	0.0101299	0.022887	0.00240489	0.00515175	0.00413496	0.00999265	0.0190338	0.00288764	0.00313109	0.0121208	0.00222123	0.00211406	0.00236632	0.00388665	0.00204221	0.0020552	0.00255706
Q9NP72	Secretory	0.896077	0.0180868	0.0652719	0.0182007	0.00236344	clust1	0.881878	0.00972809	0.00447061	0.000957776	0.00322958	0.00216835	0.00804755	0.00368353	0.000976077	0.00140168	0.0628942	0.000972968	0.00173365	0.00100109	0.0127511	0.000923341	0.000818591	0.00236344
Q9NRP0	Secretory	0.972516	0.0130614	0.00848806	0.00427459	0.00166045	clust1	0.962924	0.00356559	0.00602625	0.000713557	0.00183869	0.00136148	0.00451002	0.00463761	0.000788267	0.000852097	0.0068477	0.000645822	0.000802076	0.000656839	0.00106125	0.000521351	0.000587246	0.00166045
Q9NRY6	Secretory	0.855127	0.0257944	0.102186	0.014432	0.00246054	clust1	0.834221	0.0168863	0.00402008	0.00239094	0.00484577	0.00441592	0.00933855	0.00480319	0.0125133	0.00276647	0.0869059	0.00213257	0.00217109	0.00181683	0.00513054	0.00135455	0.00182644	0.00246054
Q9NVA2	Secretory	0.87166	0.037624	0.0720899	0.0161261	0.0025002	clust1	0.845541	0.00648473	0.0196339	0.00150422	0.00370288	0.00289315	0.00849534	0.0210284	0.00228582	0.00215937	0.0676447	0.00204999	0.00217096	0.00201743	0.00678602	0.00158715	0.00151457	0.0025002
Q9NYP7	Secretory	0.953955	0.0161531	0.0178468	0.00978459	0.00226	clust1	0.937331	0.014639	0.00198547	0.00127714	0.00368816	0.00217453	0.00699635	0.00201695	0.00119299	0.00164501	0.0150088	0.00150294	0.00177829	0.00132689	0.00327093	0.000973184	0.00093235	0.00226
Q9NZ01	Secretory	0.82504	0.140332	0.0200458	0.0121299	0.00245302	clust1	0.799864	0.00699523	0.018181	0.00197028	0.0045022	0.00347996	0.0113504	0.119029	0.0024354	0.0019471	0.0156633	0.00176792	0.00187326	0.00177895	0.0035728	0.00152693	0.00161009	0.00245302
Q9NZF1	Secretory	0.852462	0.0566124	0.0481577	0.037668	0.00510014	clust1	0.782365	0.0086806	0.0614163	0.00470204	0.00756264	0.00675122	0.0103264	0.02727	0.0120925	0.00552201	0.0305432	0.00473674	0.013452	0.00506973	0.00598583	0.00407399	0.00434972	0.00510014
Q9NZN4	Secretory	0.862015	0.0484568	0.0585712	0.0271412	0.00381591	clust1	0.802227	0.0162212	0.0435667	0.00450462	0.00736175	0.00640831	0.0126151	0.0175669	0.0103695	0.00596892	0.0422327	0.00392472	0.0041896	0.00475932	0.00654967	0.00396267	0.00375516	0.00381591
Q9P0L0	Secretory	0.83234	0.101597	0.0323461	0.0294778	0.00423907	clust1	0.761942	0.0157767	0.0546219	0.00493844	0.0102977	0.00813149	0.0194411	0.058788	0.0050819	0.00571338	0.0215509	0.00445437	0.0043345	0.00503082	0.0072667	0.0043263	0.00406508	0.00423907
Q9P2X0	Secretory	0.884268	0.0340471	0.049349	0.0292397	0.00309653	clust1	0.859828	0.0211747	0.00326504	0.00369768	0.0123303	0.00538572	0.00978641	0.00284699	0.00313218	0.0104996	0.0357172	0.00392586	0.00264647	0.00313612	0.01446	0.00234652	0.00272468	0.00309653
Q9UBM7	Secretory	0.986938	0.00534417	0.00366068	0.00238984	0.00166742	clust1	0.979871	0.00496519	0.00210164	0.00041632	0.000840195	0.000622969	0.00218779	0.00127689	0.000301194	0.000383063	0.00297643	0.000351703	0.000781921	0.000322143	0.000383221	0.000249684	0.00030117	0.00166742
Q9UBS4	Secretory	0.850892	0.0504166	0.0608103	0.0343666	0.00351456	clust1	0.818195	0.0292777	0.00341947	0.00317512	0.0104933	0.00695474	0.0242423	0.00555121	0.00772307	0.00511014	0.0479771	0.00399866	0.00364577	0.00433981	0.0160718	0.00355227	0.00275829	0.00351456
Q9UHA4	Secretory	0.982361	0.00870427	0.00471718	0.00260618	0.00161151	clust1	0.975086	0.00453158	0.00274374	0.00052124	0.00104105	0.000815642	0.0039378	0.00238854	0.000470122	0.000437702	0.00380936	0.000382202	0.000718118	0.000401657	0.000420053	0.000297951	0.000386195	0.00161151
Q9UHB6	Secretory	0.885061	0.0381138	0.0362318	0.0380691	0.0025246	clust1	0.873875	0.00831778	0.0028674	0.0015727	0.00655967	0.00375342	0.0197851	0.00644287	0.00366838	0.00143204	0.0311314	0.0152708	0.00360958	0.00874333	0.00635508	0.00174158	0.00234879	0.0025246
Q9UHD8	Secretory	0.866856	0.0294657	0.084743	0.0165998	0.00233524	clust1	0.852359	0.00729005	0.007207	0.000980802	0.00388828	0.00231228	0.0102785	0.0120058	0.00154597	0.00146509	0.0817319	0.0015328	0.00193071	0.00135218	0.00971614	0.00102128	0.00104669	0.00233524
Q9UHG3	Secretory	0.959749	0.023093	0.0102237	0.00520142	0.00173301	clust1	0.949847	0.00376179	0.00614058	0.000758554	0.00244966	0.00150967	0.00548165	0.0128934	0.000825108	0.000915996	0.00848261	0.000819735	0.000931583	0.000834246	0.00134481	0.000600967	0.000670078	0.00173301
Q9UHQ9	Secretory	0.90377	0.0553819	0.0229078	0.0152438	0.00269604	clust1	0.876726	0.0248954	0.00214856	0.00267613	0.00804859	0.00453568	0.0344968	0.00562467	0.00365735	0.00227329	0.0169772	0.0028388	0.00236256	0.00224379	0.00423598	0.00159623	0.00196646	0.00269604
Q9UIQ6	Secretory	0.938408	0.0200665	0.0270294	0.0121119	0.00238397	clust1	0.919271	0.0169135	0.00222379	0.00179222	0.00463538	0.00325738	0.00799162	0.00238989	0.00271062	0.00213384	0.0221849	0.00197989	0.00195201	0.00170558	0.00381937	0.00122935	0.00142565	0.00238397
Q9UL25	Secretory	0.882986	0.069419	0.0257168	0.0189289	0.00294953	clust1	0.84256	0.0117731	0.0286527	0.00324934	0.00640271	0.00515395	0.0109814	0.0436316	0.00448874	0.00341149	0.0178166	0.00274548	0.0027902	0.00319586	0.00483874	0.00277049	0.00258811	0.00294953
Q9UMX5	Secretory	0.861253	0.104124	0.0150479	0.0166241	0.00295027	clust1	0.749982	0.108954	0.00231715	0.00283114	0.0292442	0.00625557	0.0610201	0.00477335	0.00244098	0.00191089	0.0106961	0.00395163	0.00251786	0.00309068	0.00327239	0.00175422	0.00203728	0.00295027
Q9UNL2	Secretory	0.917961	0.0623564	0.0109818	0.00683699	0.00186337	clust1	0.906769	0.00610744	0.00508487	0.00131599	0.00365959	0.00236972	0.0116296	0.0433816	0.00154932	0.00129723	0.0081352	0.00109413	0.0010809	0.00118866	0.00164997	0.000873441	0.000949874	0.00186337
Q9Y281	Secretory	0.780932	0.127258	0.0575124	0.0303755	0.003922	clust1	0.761401	0.0139943	0.00553681	0.00511093	0.0175988	0.0115204	0.0558459	0.037182	0.00708868	0.00519752	0.0452262	0.00445652	0.00408601	0.00497418	0.00810321	0.00452778	0.00422779	0.003922
Q9Y2B0	Secretory	0.950825	0.0353014	0.00653382	0.0055917	0.00174844	clust1	0.939588	0.003246	0.00799078	0.00102983	0.00276903	0.00177052	0.00732523	0.0224068	0.000823018	0.00108145	0.00462936	0.000821405	0.000888898	0.000896803	0.00150618	0.000723859	0.000754561	0.00174844
Q9Y2Q3	Secretory	0.944175	0.0431717	0.00655881	0.00426041	0.0018341	clust1	0.936443	0.00531044	0.00242107	0.000834976	0.00228658	0.00128849	0.0303035	0.00845825	0.000668702	0.000746804	0.0051433	0.00060527	0.000980447	0.000678845	0.000812488	0.00057855	0.000604805	0.0018341
Q9Y2Q5	Secretory	0.92562	0.045825	0.0124666	0.0129993	0.00308941	clust1	0.701163	0.221843	0.00261376	0.00239832	0.021853	0.0064869	0.0120094	0.00307742	0.00227717	0.00177945	0.00840993	0.00320432	0.00247796	0.00239401	0.00175256	0.0014759	0.00169458	0.00308941
Q9Y394	Secretory	0.942851	0.030537	0.0180635	0.00666323	0.00188484	clust1	0.929132	0.00483792	0.00888111	0.00103346	0.00254291	0.00190744	0.00799869	0.0170545	0.00116351	0.0013031	0.0155969	0.00095142	0.00107278	0.000941071	0.00208018	0.000777305	0.000840476	0.00188484
Q9Y3A6	Secretory	0.918568	0.0270051	0.02956	0.0219857	0.00288143	clust1	0.875699	0.0405718	0.00229706	0.00314759	0.00703567	0.00485155	0.00944661	0.00252366	0.00406743	0.00543864	0.020054	0.00425918	0.00268107	0.00340749	0.00674567	0.00244048	0.00245178	0.00288143
Q9Y3B3	Secretory	0.847243	0.0710465	0.0410262	0.0360334	0.00465077	clust1	0.746634	0.0160384	0.0845704	0.00470874	0.0106673	0.00804783	0.0181349	0.0294877	0.00562977	0.00728267	0.0281138	0.00496413	0.00536573	0.0054203	0.0110685	0.00492656	0.00428818	0.00465077
Q9Y3E0	Secretory	0.958949	0.0111147	0.0217148	0.00625233	0.00196895	clust1	0.949103	0.00666256	0.0031835	0.000776318	0.00263931	0.00166043	0.00422496	0.00181373	0.000620064	0.000978782	0.020116	0.000706958	0.00122875	0.000705993	0.00251368	0.000488792	0.000608154	0.00196895
Q9Y3L5	Secretory	0.920221	0.0260176	0.0376919	0.0136701	0.00239892	clust1	0.892621	0.00886747	0.0187331	0.00201065	0.00401133	0.00332365	0.00765858	0.00901339	0.00389412	0.00283886	0.030959	0.00192918	0.00199548	0.00206036	0.00408077	0.00185241	0.00175193	0.00239892
Q9Y4L1	Secretory	0.895047	0.0767515	0.0163017	0.00976645	0.00213367	clust1	0.884893	0.00603591	0.00411796	0.00153457	0.00567944	0.00323461	0.0205715	0.0457314	0.00192151	0.00158054	0.0127996	0.00129294	0.00144379	0.00164262	0.00265788	0.0014562	0.00127303	0.00213367
Q9Y5M8	Secretory	0.906797	0.0493451	0.0225476	0.0184144	0.00289581	clust1	0.864206	0.0127031	0.0298879	0.00284312	0.00631183	0.00505635	0.0133585	0.0217753	0.00338189	0.00410266	0.015063	0.00278462	0.00253577	0.00291513	0.00512069	0.00252153	0.00253662	0.00289581
Q9Y5U9	Secretory	0.951282	0.03623	0.00615513	0.00457933	0.00175388	clust1	0.944453	0.00393696	0.00289196	0.000939579	0.00256212	0.00160842	0.0163888	0.0147311	0.000735159	0.000881777	0.0045382	0.000637962	0.000858279	0.000810644	0.000961519	0.0005911	0.000719822	0.00175388
A2RTX5	Nucleus	0.0585735	0.329579	0.414793	0.191542	0.00551344	clust10	0.0145419	0.0398555	0.0041761	0.286416	0.00964402	0.0224675	0.0065211	0.00452951	0.0574187	0.346068	0.011306	0.0143254	0.00451171	0.0211376	0.010749	0.0402525	0.100566	0.00551344
A3KN83	Nucleus	0.057143	0.261609	0.537782	0.138381	0.00508476	clust10	0.0138331	0.039456	0.00385389	0.219394	0.00952021	0.0223526	0.00617212	0.00416962	0.0640584	0.463205	0.0105193	0.0130129	0.0041345	0.0203164	0.0095205	0.0262942	0.0651029	0.00508476
A5PLN9	Nucleus	0.0501469	0.111933	0.695043	0.137726	0.00515059	clust10	0.0139336	0.0322381	0.00397517	0.0714384	0.00959793	0.0200337	0.00650636	0.00435708	0.0566681	0.627974	0.0104008	0.0125531	0.00430319	0.0194456	0.0103424	0.0329598	0.0581222	0.00515059
A5YKK6	Nucleus	0.038632	0.0391321	0.736154	0.180938	0.00514327	clust10	0.0184475	0.0161738	0.00401069	0.0122242	0.00746016	0.00855924	0.00638922	0.0044993	0.0176226	0.705798	0.0127334	0.0101035	0.0046741	0.0191174	0.0287048	0.104622	0.0137163	0.00514327
B0YJ81	Nucleus	0.191535	0.334914	0.353717	0.114147	0.00568641	clust10	0.0270529	0.160066	0.00441615	0.228926	0.0183541	0.0740779	0.00864109	0.00491548	0.0536056	0.287033	0.0130785	0.0145834	0.00467381	0.0216195	0.0112741	0.0162885	0.0457081	0.00568641
C4AMC7	unclassified	0.0540566	0.0575544	0.387338	0.495385	0.00566611	unclassified	0.0236253	0.0258439	0.00458731	0.0203639	0.0114003	0.0125306	0.00804669	0.00521281	0.0842205	0.286452	0.0166651	0.023905	0.00514331	0.275893	0.0330213	0.0591382	0.0982843	0.00566611
L0R819	Nucleus	0.0531688	0.0508413	0.828398	0.0628606	0.00473164	clust10	0.0177716	0.0316069	0.00379031	0.0248653	0.00655715	0.0105089	0.00501297	0.00389692	0.023633	0.793435	0.0113296	0.0100879	0.00387254	0.0102634	0.00837072	0.0126308	0.0176352	0.00473164
O00139	Nucleus	0.0557167	0.0852987	0.624437	0.228384	0.00616365	clust10	0.0214851	0.0293207	0.00491089	0.0411403	0.0119301	0.0183976	0.00839364	0.00543702	0.285025	0.32404	0.015372	0.0186423	0.00539076	0.0566637	0.0175145	0.0316453	0.0985277	0.00616365
O00443	Nucleus	0.0551985	0.0727893	0.797567	0.0696993	0.00474605	clust10	0.0185831	0.0328382	0.00377718	0.0452535	0.00716303	0.0112535	0.00519774	0.0039215	0.0482481	0.737662	0.0116566	0.0109843	0.00386663	0.0128922	0.00868338	0.0101062	0.0231667	0.00474605
O00541	Nucleus	0.0324805	0.0539734	0.554048	0.354855	0.00464339	clust10	0.0120856	0.0169154	0.00347957	0.0265295	0.00711427	0.0108536	0.00555279	0.00392323	0.0223615	0.521404	0.0102824	0.0107455	0.00390917	0.0214381	0.017975	0.282492	0.018295	0.00464339
O00567	Nucleus	0.0511932	0.0857543	0.776018	0.082127	0.00490755	clust10	0.0158515	0.0314919	0.0038498	0.051391	0.00863826	0.0157546	0.00581904	0.00415142	0.0461302	0.719007	0.0108807	0.0105942	0.00406923	0.013664	0.00965805	0.0177038	0.0264377	0.00490755
O00635	Nucleus	0.0687703	0.243326	0.556061	0.126728	0.00511483	clust10	0.0144578	0.0504372	0.00387527	0.200501	0.00981165	0.0225752	0.00624881	0.00418971	0.0591342	0.486458	0.0104686	0.0129565	0.00414496	0.019038	0.00941389	0.025134	0.056041	0.00511483
O14576	Nucleus	0.0346896	0.0406446	0.545186	0.37402	0.00546034	clust10	0.016224	0.0141458	0.00431978	0.0133065	0.00798287	0.00829759	0.00625338	0.00480435	0.0135129	0.518131	0.0135417	0.0138882	0.00501753	0.0389933	0.0530689	0.245817	0.0172343	0.00546034
O14653	Nucleus	0.0923009	0.0534982	0.780713	0.0680693	0.0054188	clust10	0.0526921	0.0348172	0.00479165	0.0163243	0.00947608	0.0156637	0.00703553	0.00499853	0.04441	0.715362	0.0209412	0.0103815	0.00474626	0.0149579	0.0148052	0.00995266	0.0132258	0.0054188
O14662	Nucleus	0.0735494	0.245848	0.561395	0.113992	0.00521574	clust10	0.0183336	0.051175	0.00404088	0.210175	0.00879039	0.0164578	0.00614271	0.00428258	0.118264	0.431261	0.01187	0.0132001	0.00422875	0.0192265	0.00995132	0.014358	0.0530269	0.00521574
O14730	Nucleus	0.0499077	0.107906	0.690536	0.146476	0.00517378	clust10	0.0134751	0.0324539	0.00397862	0.066559	0.00989655	0.0205082	0.00655388	0.00438854	0.0554522	0.624781	0.0103025	0.0130684	0.00432937	0.0211342	0.0103657	0.0401237	0.0574551	0.00517378
O14776	Nucleus	0.0309961	0.0508535	0.472233	0.441369	0.00454823	clust10	0.0116201	0.016009	0.00336696	0.0214127	0.0079332	0.0119337	0.00571523	0.00385872	0.0210434	0.441169	0.0100213	0.00746856	0.00373258	0.0112586	0.0187482	0.389769	0.0103919	0.00454823
O14972	Nucleus	0.123427	0.23103	0.473409	0.166616	0.0055179	clust10	0.0215819	0.0975096	0.00433539	0.179067	0.0126359	0.0275313	0.00706628	0.00472998	0.0405933	0.420366	0.01245	0.0144812	0.00459897	0.021429	0.0121548	0.0200198	0.0939319	0.0055179
O14976	Nucleus	0.0567644	0.297315	0.49623	0.144504	0.00518642	clust10	0.0151968	0.037626	0.0039416	0.259276	0.00896512	0.0186342	0.00620452	0.00423497	0.0962794	0.388631	0.0113194	0.0133012	0.00421147	0.020651	0.00982013	0.0218596	0.0746608	0.00518642
O14979	Nucleus	0.0496295	0.0612831	0.66514	0.218705	0.00524275	clust10	0.0214395	0.0240048	0.0041851	0.0214968	0.012062	0.015725	0.00727064	0.00472854	0.104387	0.546137	0.0146154	0.0166415	0.00465479	0.0723789	0.0230883	0.0405832	0.0613581	0.00524275
O15013	Nucleus	0.041783	0.0788728	0.460826	0.41342	0.00509854	clust10	0.0127739	0.0250846	0.00392443	0.039476	0.0102617	0.0179486	0.00668688	0.00449958	0.0284825	0.421508	0.0108349	0.013452	0.00435104	0.0324521	0.0174452	0.306342	0.0393775	0.00509854
O15027	unclassified	0.0404488	0.0692585	0.387745	0.497464	0.00508352	unclassified	0.0131327	0.0233967	0.00391939	0.0309617	0.0104757	0.0165965	0.00671095	0.00451371	0.0297219	0.346759	0.0112637	0.0163987	0.00435591	0.0754701	0.0204048	0.293087	0.0877483	0.00508352
O15111	Nucleus	0.0524446	0.118447	0.693903	0.129991	0.00521373	clust10	0.0135514	0.0348653	0.00402793	0.0745164	0.0104423	0.0223825	0.0066669	0.00443913	0.0524015	0.631228	0.0102744	0.0126937	0.00436557	0.0199019	0.0105061	0.0382935	0.0442304	0.00521373
O15357	Nucleus	0.0504861	0.134534	0.462833	0.346995	0.00515252	clust10	0.013901	0.0326706	0.00391457	0.0911846	0.0104972	0.0219052	0.00661234	0.00433432	0.0478828	0.40399	0.0109602	0.0151521	0.00430575	0.0406003	0.0127837	0.0536386	0.220514	0.00515252
O43149	Nucleus	0.048618	0.105383	0.626652	0.214117	0.0052288	clust10	0.0135275	0.0310625	0.00402797	0.0630057	0.0104574	0.0207424	0.00669695	0.00448109	0.0449724	0.571116	0.0105636	0.0137455	0.00444301	0.0295152	0.0126094	0.0673793	0.0864251	0.0052288
O43156	Nucleus	0.0434532	0.0903918	0.555983	0.305161	0.00501144	clust10	0.0128886	0.0267502	0.00381445	0.051861	0.00979096	0.0181683	0.00627716	0.00429434	0.0357044	0.509871	0.0104077	0.0124459	0.00423051	0.0290343	0.0140507	0.176874	0.068525	0.00501144
O43172	Nucleus	0.0576069	0.192646	0.623692	0.120683	0.0053715	clust10	0.0144384	0.0392665	0.00390199	0.153661	0.00877582	0.0198091	0.006271	0.00412997	0.0562259	0.555886	0.0115803	0.0143319	0.00409776	0.0191323	0.0100092	0.0246301	0.0484817	0.0053715
O43237	Nucleus	0.0453634	0.0564459	0.489581	0.401584	0.00702556	clust10	0.020826	0.0187077	0.00582969	0.0177311	0.0117295	0.0114481	0.00885519	0.00668207	0.0185086	0.453116	0.017956	0.0205521	0.00699119	0.0459533	0.121937	0.183143	0.0230074	0.00702556
O43294	Nucleus	0.0452944	0.0856661	0.59597	0.267687	0.00538231	clust10	0.0135696	0.0275389	0.00418583	0.0434452	0.0104786	0.0199111	0.00709343	0.00473777	0.0412683	0.543743	0.0109592	0.0146647	0.00466549	0.0353258	0.0149152	0.139339	0.0587769	0.00538231
O43464	Nucleus	0.108964	0.225496	0.352537	0.307193	0.0058107	clust10	0.0205102	0.0839634	0.00449007	0.103197	0.0217167	0.0853846	0.00995224	0.00524526	0.144204	0.19471	0.0136231	0.0164822	0.0049791	0.0499331	0.0145637	0.0427641	0.178471	0.0058107
O43493	Nucleus	0.105417	0.210327	0.565909	0.113207	0.00513957	clust10	0.0192611	0.0821628	0.00399326	0.160658	0.0116368	0.0268798	0.00678798	0.00436448	0.048467	0.505954	0.0114881	0.0126395	0.00423145	0.0187352	0.0105115	0.0197146	0.0473749	0.00513957
O43583	Nucleus	0.0533469	0.0411355	0.732318	0.168162	0.00503732	clust10	0.0215929	0.0278353	0.00391871	0.0139641	0.00768288	0.00950358	0.00570857	0.00427639	0.0159035	0.704513	0.0119012	0.00730587	0.00436146	0.0143258	0.0224453	0.108722	0.0110022	0.00503732
O43809	Nucleus	0.0857413	0.0482724	0.752944	0.106527	0.00651475	clust10	0.0548384	0.0247926	0.00611027	0.0186501	0.00745754	0.00951361	0.00697063	0.00568052	0.11743	0.597044	0.0384703	0.0142612	0.00597072	0.0241141	0.0336794	0.0129746	0.0155272	0.00651475
O43896	Nucleus	0.0656923	0.133317	0.536191	0.259388	0.0054113	clust10	0.0185141	0.0429301	0.00424817	0.094508	0.00896107	0.0186697	0.00664815	0.00452999	0.053005	0.470397	0.0127894	0.0140842	0.00453482	0.02451	0.0115611	0.0266234	0.178075	0.0054113
O60826	Nucleus	0.0539398	0.0800668	0.78655	0.0747728	0.00467077	clust10	0.0177703	0.0324676	0.00370189	0.0549553	0.00633001	0.0101462	0.00484693	0.00378837	0.0314695	0.743652	0.011428	0.0110506	0.00377544	0.0116174	0.00855376	0.0100874	0.0296881	0.00467077
O60869	Nucleus	0.222261	0.0751618	0.575927	0.119956	0.00669446	clust10	0.158251	0.0576253	0.00638508	0.0198903	0.0224432	0.0149084	0.0111933	0.00672656	0.0366902	0.49755	0.0416867	0.0141223	0.00638342	0.0274116	0.0412877	0.0167554	0.0139951	0.00669446
O75146	Nucleus	0.0551275	0.0466062	0.800596	0.092744	0.00492594	clust10	0.0232379	0.0278676	0.00402198	0.0206903	0.00697922	0.00942196	0.00532666	0.00418811	0.0204399	0.766582	0.0135742	0.0112284	0.00423352	0.0173264	0.0146109	0.0177768	0.027568	0.00492594
O75170	unclassified	0.0366101	0.0607577	0.427745	0.469911	0.00497687	unclassified	0.0130232	0.0197297	0.00385721	0.0267561	0.00942968	0.0136661	0.00647807	0.00442769	0.0292727	0.387091	0.0113809	0.0148569	0.00429528	0.050878	0.0214132	0.341965	0.0365024	0.00497687
O75175	Nucleus	0.0524047	0.0619555	0.706364	0.17415	0.00512618	clust10	0.0221978	0.0260519	0.00415506	0.02402	0.0113703	0.015561	0.00644801	0.00455625	0.0432485	0.64898	0.0141354	0.0134712	0.0044981	0.0437029	0.0193538	0.0293264	0.0637973	0.00512618
O75190	Nucleus	0.0722187	0.168101	0.573652	0.180796	0.00523265	clust10	0.0176871	0.050596	0.00393562	0.128779	0.00859611	0.0191235	0.00724198	0.0043603	0.0508508	0.511328	0.0114729	0.012414	0.00439713	0.0175352	0.0149548	0.0901496	0.0413451	0.00523265
O75330	Nucleus	0.0590387	0.170286	0.596787	0.168187	0.00570132	clust10	0.0171493	0.0374449	0.00444446	0.125295	0.0110804	0.0209727	0.00799088	0.00494755	0.163765	0.420655	0.0123678	0.0140846	0.00486424	0.0244634	0.0132249	0.0586566	0.0528929	0.00570132
O75347	Nucleus	0.0801129	0.120219	0.650216	0.142448	0.00700469	clust10	0.0243696	0.0500575	0.0056858	0.0733801	0.0114339	0.0190753	0.0101044	0.00622517	0.28316	0.351843	0.0152125	0.0159807	0.00619693	0.0203604	0.0147142	0.0479189	0.0372767	0.00700469
O75351	Nucleus	0.0726349	0.138135	0.400585	0.382692	0.00595343	clust10	0.020146	0.0477448	0.00474401	0.0426714	0.025045	0.0545852	0.0101112	0.00572183	0.0567911	0.330224	0.0135699	0.0145034	0.00532013	0.0378264	0.0210045	0.245835	0.0582031	0.00595343
O75382	Nucleus	0.0513763	0.129535	0.61558	0.198464	0.00504552	clust10	0.0136514	0.0338808	0.00384416	0.0865156	0.0103978	0.0219269	0.00644022	0.0042543	0.0469822	0.558209	0.0103885	0.0137763	0.00419971	0.0279109	0.0116418	0.043935	0.0969999	0.00504552
O75400	Nucleus	0.0678148	0.347599	0.453135	0.126271	0.00517948	clust10	0.0160366	0.0478498	0.00392851	0.311264	0.00841381	0.0179898	0.00578723	0.00414363	0.0671159	0.374618	0.0114018	0.0136057	0.00411488	0.0187415	0.00956082	0.0157132	0.0645353	0.00517948
O75494	Nucleus	0.0636282	0.0356896	0.78	0.115378	0.00530387	clust10	0.0419165	0.0172371	0.00447452	0.0155322	0.0049269	0.00617407	0.00462961	0.00442692	0.0145475	0.745182	0.0202705	0.00791948	0.0046419	0.0117014	0.0290571	0.0515815	0.0104767	0.00530387
O75533	Nucleus	0.0437564	0.0744471	0.776809	0.100031	0.00495663	clust10	0.0139602	0.0259488	0.00384736	0.0417702	0.00835943	0.014214	0.00593381	0.00416962	0.0489599	0.717377	0.0104724	0.011627	0.00414986	0.0166569	0.0103881	0.0271669	0.0300422	0.00495663
O75582	Nucleus	0.0531662	0.129677	0.674547	0.137361	0.00524843	clust10	0.013824	0.03529	0.00405226	0.0846475	0.0105571	0.0232231	0.00677007	0.00447921	0.0568613	0.607258	0.010428	0.0130863	0.00440213	0.0215527	0.0106217	0.0384249	0.0492736	0.00524843
O75592	Nucleus	0.0603931	0.304941	0.479945	0.149666	0.00505472	clust10	0.0146198	0.0419732	0.00380005	0.266305	0.00885352	0.0198342	0.00588362	0.00406506	0.0697409	0.399335	0.0108694	0.0134413	0.00405034	0.0210594	0.00961114	0.021586	0.0799179	0.00505472
O75643	Nucleus	0.0417215	0.0551609	0.815772	0.0824993	0.00484614	clust10	0.0150828	0.0228466	0.00379206	0.0290227	0.00680417	0.00993857	0.00537557	0.0040199	0.0306935	0.774108	0.010971	0.010845	0.00407502	0.0128781	0.0107961	0.0226877	0.0212175	0.00484614
O75691	Nucleus	0.0462514	0.0857117	0.612902	0.249748	0.00538641	clust10	0.013484	0.028578	0.00418946	0.0434032	0.0105594	0.0199626	0.00705906	0.00472747	0.0348589	0.567226	0.0108173	0.0142416	0.00466969	0.0293649	0.0148921	0.129754	0.0568259	0.00538641
O75717	Nucleus	0.111647	0.222256	0.51128	0.149706	0.00511063	clust10	0.0170928	0.0906863	0.00386745	0.180597	0.0102515	0.0207972	0.00644293	0.00416787	0.05067	0.449807	0.0108027	0.0133374	0.00414632	0.0210404	0.00990794	0.0267769	0.0744976	0.00511063
O75817	Nucleus	0.0502953	0.0580076	0.565623	0.320979	0.00509456	clust10	0.0189029	0.0272655	0.00412694	0.0293207	0.00828264	0.010638	0.00544446	0.0043218	0.0213482	0.531367	0.0129075	0.0143111	0.00432689	0.0367586	0.0116552	0.0147476	0.23918	0.00509456
O75962	Nucleus	0.057792	0.0821356	0.700581	0.154338	0.00515399	clust10	0.017651	0.036123	0.00401803	0.0420247	0.0103958	0.0181266	0.00710201	0.00448639	0.0869674	0.601726	0.0118878	0.0132095	0.00442576	0.0275722	0.0137221	0.0467937	0.0486142	0.00515399
O76021	Nucleus	0.1431	0.0700226	0.612227	0.165723	0.00892725	clust10	0.097102	0.0369678	0.00903036	0.0222483	0.0125461	0.0152673	0.0117923	0.00816868	0.197368	0.336757	0.078102	0.0184846	0.0089116	0.0283525	0.0627858	0.0280123	0.0191758	0.00892725
O94763	Nucleus	0.0437419	0.0416773	0.624545	0.284864	0.00517221	clust10	0.0217204	0.0177962	0.00422535	0.016265	0.00732652	0.00789356	0.00567331	0.00451892	0.0366234	0.572086	0.0158351	0.0201221	0.00471	0.109085	0.032147	0.0292057	0.0895938	0.00517221
O94822	Nucleus	0.0538681	0.157439	0.646925	0.136609	0.00515828	clust10	0.0136915	0.0362169	0.00395967	0.114293	0.0101314	0.0221852	0.00649479	0.00433522	0.0578484	0.578722	0.0103544	0.013009	0.00427665	0.0208044	0.0101813	0.0329976	0.0553404	0.00515828
O94855	Nucleus	0.0695434	0.319595	0.455154	0.150671	0.00503572	clust10	0.0165533	0.0491557	0.00383447	0.284452	0.00845898	0.0169796	0.00565765	0.00404664	0.0622886	0.381394	0.0114718	0.0134318	0.00402909	0.0213772	0.0100153	0.0160714	0.0857468	0.00503572
O94915	Nucleus	0.0454684	0.0860424	0.707742	0.155609	0.00513843	clust10	0.0131551	0.0283508	0.00396257	0.0468496	0.00973634	0.018568	0.006496	0.00439247	0.0457454	0.651706	0.0102905	0.0126892	0.0043539	0.0216558	0.0117519	0.0618938	0.0432645	0.00513843
O95197	Nucleus	0.257834	0.163311	0.380618	0.191447	0.0067903	clust10	0.0554898	0.196717	0.00562714	0.0406619	0.0396333	0.0628078	0.0133593	0.00684905	0.0398519	0.322062	0.0187039	0.0158919	0.00629699	0.0406054	0.0310884	0.069633	0.0279311	0.0067903
O95219	Nucleus	0.0556824	0.228308	0.447563	0.263365	0.00508179	clust10	0.0147435	0.0371396	0.00379927	0.182622	0.0106067	0.0244328	0.00646879	0.00417857	0.0719363	0.364624	0.0110027	0.0143438	0.00412967	0.0282273	0.0116209	0.035602	0.169441	0.00508179
O95232	Nucleus	0.0526811	0.0616999	0.797958	0.0820636	0.00559717	clust10	0.0224517	0.0257379	0.00449143	0.031539	0.00766552	0.0114906	0.00634838	0.00465641	0.269911	0.513696	0.0143512	0.0132322	0.00465668	0.0180699	0.0122008	0.0153856	0.0185185	0.00559717
O95248	Nucleus	0.0397279	0.0696121	0.656236	0.229432	0.00499219	clust10	0.0128371	0.0230674	0.00382336	0.0353544	0.008769	0.015023	0.00619062	0.00427515	0.0284236	0.617436	0.0103761	0.0124595	0.00427286	0.0239356	0.0151542	0.13438	0.03923	0.00499219
O95347	Nucleus	0.0352886	0.0373826	0.597828	0.324165	0.00533585	clust10	0.0176189	0.0134784	0.00419132	0.0107733	0.007722	0.00771147	0.00641292	0.00476295	0.0150799	0.56892	0.0138282	0.0124003	0.00499457	0.0228342	0.0567066	0.213558	0.0136706	0.00533585
O95396	Nucleus	0.0471305	0.0905985	0.692844	0.164211	0.00521522	clust10	0.0132778	0.0298257	0.00402709	0.0484732	0.0102351	0.0207035	0.00669354	0.00449313	0.0398404	0.642724	0.0102799	0.0127887	0.00444135	0.0213238	0.0121289	0.0691515	0.0443769	0.00521522
O95453	Nucleus	0.0653657	0.269756	0.490196	0.169327	0.00535586	clust10	0.0157284	0.0455689	0.00406843	0.226056	0.0100362	0.0225462	0.00669064	0.00442691	0.0740543	0.404873	0.0112688	0.0142467	0.00435906	0.0225064	0.010818	0.0253208	0.0920758	0.00535586
O95466	Nucleus	0.0577042	0.224663	0.584944	0.127411	0.00527879	clust10	0.0168284	0.0368438	0.00403202	0.187733	0.00900565	0.0172054	0.00639864	0.00431946	0.161084	0.412153	0.0117062	0.0137596	0.00427139	0.0217042	0.010103	0.0180563	0.0595163	0.00527879
O95486	Nucleus	0.0646428	0.039853	0.827705	0.0627456	0.00505326	clust10	0.0346586	0.0256298	0.00435429	0.0172933	0.00547939	0.00786053	0.00494999	0.00426977	0.0226833	0.787387	0.0176355	0.00919147	0.00428199	0.0127318	0.0136148	0.0100041	0.0129214	0.00505326
O95487	Nucleus	0.0642063	0.0474196	0.79017	0.093171	0.00503295	clust10	0.0259392	0.0341331	0.00413406	0.0199704	0.00714752	0.0102585	0.00571944	0.00432373	0.0239338	0.752046	0.0141903	0.0115323	0.00436263	0.0190037	0.0153602	0.0181121	0.0248001	0.00503295
O95714	Nucleus	0.057536	0.225481	0.585727	0.126162	0.00509493	clust10	0.0138214	0.0398317	0.00388293	0.182103	0.00980634	0.0230755	0.00628088	0.00421488	0.0618734	0.513457	0.0103967	0.0127634	0.00416048	0.019117	0.00943782	0.0263116	0.0543714	0.00509493
O95758	Nucleus	0.0485703	0.0981007	0.635612	0.212357	0.00536067	clust10	0.0148915	0.0295377	0.0041411	0.0482258	0.0117966	0.0255897	0.00772006	0.00476869	0.0943289	0.52982	0.0114628	0.0125561	0.00460705	0.0239112	0.014756	0.122577	0.0339494	0.00536067
O95793	Nucleus	0.0471278	0.043511	0.518501	0.382358	0.00850211	clust10	0.0267687	0.0124457	0.00791339	0.0101488	0.00915709	0.00885767	0.00835835	0.00698905	0.0221458	0.306565	0.18979	0.0292963	0.0147223	0.0306343	0.247643	0.0428801	0.0171823	0.00850211
O95819	Nucleus	0.0717134	0.0942895	0.415629	0.413128	0.00523953	clust10	0.0182832	0.0492669	0.00416324	0.0532224	0.0106049	0.0187065	0.00718383	0.0045718	0.123113	0.279235	0.0132811	0.0800925	0.00457349	0.235603	0.0210747	0.0212826	0.0505024	0.00523953
P00749	Nucleus	0.12228	0.208366	0.513438	0.150514	0.00540155	clust10	0.0223129	0.0957965	0.00417101	0.159871	0.0114672	0.0250971	0.00739897	0.0045319	0.119613	0.381279	0.0125461	0.0147563	0.0044199	0.0228052	0.0110588	0.0199826	0.0774908	0.00540155
P00750	Nucleus	0.372872	0.0854114	0.374784	0.159428	0.00750478	clust10	0.204185	0.161873	0.00681366	0.0185768	0.0224048	0.0192978	0.0176768	0.00745532	0.118426	0.22247	0.0338881	0.0172928	0.00773401	0.0423148	0.0343289	0.037946	0.0198117	0.00750478
P02686	Nucleus	0.0563703	0.139136	0.670575	0.127929	0.00599042	clust10	0.015094	0.0366082	0.00466814	0.0925949	0.0111927	0.0225326	0.00776655	0.00504912	0.139957	0.518208	0.01241	0.0150073	0.00498626	0.016977	0.010726	0.0365236	0.0437083	0.00599042
P04350	Nucleus	0.052041	0.11684	0.714496	0.111467	0.00515525	clust10	0.0133106	0.0347663	0.00396409	0.0737705	0.0100303	0.0221658	0.00652064	0.00435326	0.0487	0.655746	0.0100508	0.0123318	0.00428515	0.0159229	0.00980715	0.0347269	0.0343931	0.00515525
P05109	Nucleus	0.0591139	0.0549726	0.821139	0.0600421	0.00473239	clust10	0.0195477	0.0357356	0.00383051	0.0295835	0.00654122	0.010086	0.0048546	0.00390727	0.0229583	0.786401	0.0117794	0.010169	0.00384756	0.0105167	0.00833916	0.00867716	0.0184925	0.00473239
P05549	Nucleus	0.0571438	0.19558	0.619467	0.122353	0.00545537	clust10	0.0149436	0.0382448	0.00395544	0.157937	0.00862224	0.0184769	0.00637199	0.00417253	0.0854563	0.522066	0.0119454	0.0146845	0.00415482	0.0200566	0.0099705	0.0236909	0.0497956	0.00545537
P06702	Nucleus	0.0584303	0.0412458	0.839908	0.055585	0.00483134	clust10	0.0264852	0.0278633	0.00408166	0.0195601	0.00519153	0.00794388	0.00455738	0.00399297	0.0173048	0.807801	0.0148019	0.00907137	0.00397623	0.00948023	0.0100391	0.00813262	0.0148855	0.00483134
P08237	Nucleus	0.0495005	0.135865	0.648625	0.160611	0.00539821	clust10	0.0144184	0.030948	0.00413412	0.0955725	0.00963602	0.0191448	0.00693866	0.00457341	0.0965585	0.541029	0.0110379	0.0136312	0.0045344	0.0229386	0.0117619	0.05487	0.0528744	0.00539821
P08621	Nucleus	0.038808	0.0311948	0.817126	0.107761	0.00510981	clust10	0.0216117	0.0130176	0.00417866	0.00941417	0.00536135	0.00678824	0.00528539	0.0043457	0.0326105	0.766751	0.0177648	0.00974336	0.00470835	0.0252587	0.0267192	0.0309795	0.0103522	0.00510981
P09012	Nucleus	0.0352483	0.0286279	0.827636	0.103206	0.00528098	clust10	0.0194316	0.0116222	0.00419452	0.00816432	0.0052359	0.0056109	0.005187	0.00442974	0.016641	0.794513	0.0164828	0.00923148	0.0049366	0.016432	0.034844	0.0293296	0.00843271	0.00528098
P09234	Nucleus	0.0500713	0.049625	0.763696	0.130787	0.00582048	clust10	0.0275566	0.017758	0.00475668	0.0123609	0.0103292	0.0125527	0.00893755	0.00544475	0.160493	0.581216	0.0219872	0.00811542	0.00543299	0.0179043	0.0372238	0.0540346	0.00807593	0.00582048
P0C2W1	Nucleus	0.0387604	0.0668027	0.57903	0.310374	0.00503321	clust10	0.0128476	0.0220137	0.00389912	0.0310084	0.00969104	0.0153405	0.00637533	0.00438746	0.0301002	0.53811	0.0108196	0.0117691	0.00432279	0.024426	0.018805	0.215728	0.0353226	0.00503321
P11766	unclassified	0.074812	0.115657	0.345237	0.458174	0.00612021	unclassified	0.0257917	0.0440889	0.00493138	0.0284657	0.0279841	0.0412781	0.0118076	0.00612187	0.0952257	0.233826	0.016185	0.0207678	0.00555143	0.176412	0.0296373	0.134819	0.0909859	0.00612021
P12270	Nucleus	0.0569274	0.265264	0.539474	0.133206	0.00512867	clust10	0.0144319	0.0386231	0.00387231	0.224171	0.00939914	0.0212842	0.0062249	0.00418487	0.084334	0.444365	0.0107751	0.0132396	0.00413599	0.0204401	0.00953687	0.0236882	0.0621653	0.00512867
P13984	Nucleus	0.0657488	0.224232	0.585529	0.119676	0.00481473	clust10	0.0162356	0.0458288	0.00368444	0.191778	0.00799713	0.015264	0.00532425	0.00386815	0.0563684	0.518172	0.0109886	0.012413	0.0038402	0.0179469	0.00932808	0.0138778	0.0622701	0.00481473
P17693	Nucleus	0.330606	0.140265	0.43876	0.0843382	0.00603033	clust10	0.0547928	0.270866	0.00494724	0.0380912	0.0228436	0.0640961	0.00988799	0.00534589	0.0394485	0.384202	0.01511	0.0142458	0.00514633	0.0193613	0.0118366	0.0130563	0.0206917	0.00603033
P17844	Nucleus	0.0582929	0.053968	0.626762	0.251247	0.00972966	clust10	0.0329018	0.0164802	0.0089109	0.0123127	0.0112107	0.0105505	0.0113818	0.0085123	0.0489761	0.391496	0.18629	0.0186646	0.013553	0.0254522	0.123906	0.0494031	0.0202688	0.00972966
P17936	Nucleus	0.237252	0.272438	0.32449	0.15906	0.00676058	clust10	0.0286161	0.203205	0.00543102	0.217713	0.0138896	0.0258016	0.00914413	0.00588998	0.0642454	0.245865	0.0143795	0.0167181	0.00579751	0.0239444	0.0127199	0.021234	0.0786459	0.00676058
P18074	Nucleus	0.0470225	0.106225	0.750179	0.0917169	0.00485759	clust10	0.0139575	0.0293166	0.00374842	0.0742667	0.00797272	0.0142431	0.00572246	0.00401953	0.043574	0.696238	0.0103663	0.0110924	0.00399982	0.0127521	0.00940226	0.0217747	0.0326956	0.00485759
P18440	Nucleus	0.0440962	0.0849714	0.704671	0.161238	0.00502361	clust10	0.0123631	0.0279033	0.00382985	0.0465152	0.00928161	0.0186427	0.00627459	0.00425731	0.0358605	0.659079	0.00973158	0.0103396	0.00420317	0.0126291	0.0108702	0.100618	0.0225779	0.00502361
P18583	Nucleus	0.0810243	0.269774	0.514532	0.129608	0.00506175	clust10	0.0151965	0.0619974	0.00383035	0.228656	0.00967433	0.0211497	0.00617714	0.00411649	0.0554896	0.448436	0.0106066	0.0128531	0.00408868	0.0187993	0.00937518	0.0237955	0.0606963	0.00506175
P20336	Nucleus	0.243388	0.190047	0.437591	0.122979	0.00599589	clust10	0.0284996	0.210215	0.00467318	0.08062	0.0221395	0.0710829	0.0108125	0.00539177	0.0992183	0.324524	0.0138483	0.0141669	0.00511364	0.0226085	0.0132341	0.0386293	0.0292264	0.00599589
P20338	Nucleus	0.16844	0.130093	0.562359	0.132677	0.00643088	clust10	0.0426308	0.120536	0.005273	0.0338654	0.0297267	0.0469824	0.0132262	0.00629216	0.0396117	0.505658	0.0170895	0.0116243	0.00587529	0.0187786	0.0247728	0.0578594	0.0137668	0.00643088
P20339	Nucleus	0.212699	0.124113	0.576296	0.0810865	0.0058055	clust10	0.0444633	0.163429	0.00480656	0.0478584	0.017682	0.0447299	0.00862288	0.00521975	0.0600287	0.500625	0.0156426	0.0139837	0.00492923	0.0172301	0.0129698	0.0127981	0.0191756	0.0058055
P20908	Nucleus	0.0538459	0.182683	0.450683	0.307523	0.00526468	clust10	0.0145566	0.0352432	0.00404613	0.140187	0.0101704	0.0212366	0.00666141	0.00442765	0.0552429	0.384265	0.0111744	0.0136294	0.00439853	0.0277442	0.0112528	0.0380732	0.212425	0.00526468
P21127	Nucleus	0.0501793	0.0929954	0.730172	0.121455	0.00519797	clust10	0.0134976	0.0326592	0.00402259	0.0514738	0.00998659	0.0205525	0.00654901	0.00443348	0.0486461	0.671308	0.0102185	0.0121506	0.00437428	0.0175726	0.0103589	0.0435533	0.0334453	0.00519797
P21359	Nucleus	0.316505	0.178917	0.379994	0.118598	0.00598635	clust10	0.0327852	0.279037	0.00468293	0.118727	0.0149995	0.0314255	0.00865787	0.00510673	0.0669433	0.299192	0.0138586	0.0150764	0.00499792	0.02226	0.0121365	0.0201767	0.0439507	0.00598635
P22087	Nucleus	0.06946	0.0473064	0.726658	0.148957	0.00761848	clust10	0.0437127	0.0188132	0.0069341	0.0137912	0.00878995	0.00902455	0.00894007	0.0067606	0.0761935	0.595551	0.0549131	0.0130125	0.00781966	0.0208876	0.0620018	0.0321936	0.013042	0.00761848
P23470	Nucleus	0.223984	0.216525	0.435309	0.118212	0.00596987	clust10	0.0312952	0.187993	0.00469589	0.0981719	0.0236435	0.0781744	0.0110699	0.005465	0.131456	0.289025	0.0148272	0.0150013	0.00508864	0.026647	0.01404	0.0251931	0.0322422	0.00596987
P23497	unclassified	0.0544713	0.252418	0.339618	0.348288	0.00520462	unclassified	0.0144839	0.036074	0.00391343	0.211975	0.00951783	0.0203714	0.0063143	0.00423987	0.0651268	0.263079	0.0114121	0.0147629	0.00425706	0.0312601	0.0109785	0.0330743	0.253955	0.00520462
P28161	Nucleus	0.0572683	0.277521	0.513735	0.146135	0.00534062	clust10	0.0147222	0.0384777	0.00406838	0.233748	0.00993007	0.0227837	0.00663405	0.00442536	0.0918488	0.410829	0.0110579	0.0137343	0.00437197	0.0223986	0.0100142	0.0261765	0.0694394	0.00534062
P29558	Nucleus	0.0474909	0.0500446	0.522638	0.371725	0.0081015	clust10	0.0236783	0.0170296	0.00678295	0.0124642	0.00988531	0.00976665	0.0103438	0.00758463	0.0654947	0.421976	0.0351672	0.0174745	0.00880572	0.0247283	0.152664	0.152708	0.0153451	0.0081015
P30260	Nucleus	0.0472379	0.105299	0.683963	0.158371	0.00512912	clust10	0.0138059	0.0294758	0.00395622	0.0660159	0.00970755	0.0187238	0.00648619	0.00436524	0.0560245	0.617398	0.0105405	0.0132567	0.00432775	0.0248652	0.0115458	0.0423708	0.0620049	0.00512912
P30419	Nucleus	0.119579	0.0751225	0.594679	0.201094	0.00952515	clust10	0.0790523	0.0315795	0.00894687	0.0159278	0.0160423	0.015268	0.0180634	0.00982105	0.0865177	0.435053	0.0731087	0.0151336	0.0103369	0.0220921	0.0908448	0.0491149	0.013572	0.00952515
P31151	Nucleus	0.0762243	0.042249	0.816776	0.0598758	0.0048746	clust10	0.0295711	0.0425631	0.00409012	0.0189453	0.00549941	0.00896951	0.00478738	0.0040474	0.0193378	0.783265	0.0141739	0.00962292	0.00401398	0.00986389	0.0101572	0.00904608	0.0171717	0.0048746
P31942	Nucleus	0.0570624	0.149387	0.642397	0.14634	0.00481341	clust10	0.0175529	0.0357933	0.00371624	0.119686	0.00758006	0.0129171	0.00532829	0.00387517	0.0706811	0.56018	0.0115365	0.0133683	0.00386958	0.0241761	0.010435	0.0133773	0.0811137	0.00481341
P33764	Nucleus	0.0466474	0.0860968	0.64953	0.212447	0.00527885	clust10	0.0130685	0.0294926	0.00408635	0.0443464	0.0103255	0.0199847	0.00685255	0.00458764	0.0367903	0.602256	0.0104841	0.0132337	0.00451862	0.0231663	0.0132876	0.117451	0.0407899	0.00527885
P35249	Nucleus	0.0464897	0.0572199	0.479702	0.4119	0.00468831	clust10	0.0132568	0.0296991	0.00353382	0.0262021	0.00907263	0.0121329	0.00581545	0.00399681	0.0203639	0.44918	0.0101587	0.00960519	0.00390033	0.0199331	0.0168719	0.343951	0.0176379	0.00468831
P35250	Nucleus	0.042074	0.0629372	0.521004	0.368779	0.00520492	clust10	0.0156483	0.0223752	0.00405062	0.029412	0.00952215	0.012707	0.00676159	0.00453439	0.067029	0.441207	0.0127683	0.0180959	0.00456189	0.113534	0.0222336	0.0910286	0.119325	0.00520492
P35611	unclassified	0.0977913	0.334885	0.324746	0.236534	0.00604407	clust10	0.0213218	0.0717321	0.00473736	0.184027	0.0261764	0.109216	0.00989453	0.00557069	0.0416066	0.269859	0.0132803	0.0167415	0.00521095	0.0418597	0.0173971	0.0503307	0.104994	0.00604407
P35625	Nucleus	0.109326	0.119398	0.64723	0.118629	0.00541777	clust10	0.018051	0.0870718	0.00420336	0.0773223	0.0107272	0.0195174	0.00725406	0.00457697	0.0794447	0.556604	0.0111811	0.0129917	0.00453064	0.0176833	0.0103092	0.033204	0.0399098	0.00541777
P37173	Nucleus	0.0621602	0.276276	0.526992	0.129491	0.00508181	clust10	0.0146922	0.0436054	0.00386257	0.227525	0.010517	0.0276658	0.00635346	0.00421457	0.0613027	0.454934	0.0107548	0.0129087	0.00413388	0.0197669	0.0096943	0.0239973	0.0589896	0.00508181
P38159	Nucleus	0.0695124	0.050364	0.778296	0.0966968	0.00513127	clust10	0.0328435	0.0323007	0.00436821	0.0193842	0.00884515	0.0114058	0.0061343	0.00459463	0.0313157	0.729556	0.0174241	0.0129131	0.00450898	0.0249876	0.0183651	0.0124835	0.0234385	0.00513127
P40222	Nucleus	0.0657427	0.0330679	0.723377	0.171133	0.00667914	clust10	0.0450289	0.0148327	0.00588109	0.00826979	0.00658103	0.00579758	0.00656051	0.00585902	0.0156498	0.664674	0.043053	0.0129157	0.007116	0.021812	0.092094	0.0257424	0.0114529	0.00667914
P40937	Nucleus	0.0416595	0.0741711	0.545531	0.333192	0.00544663	clust10	0.0138333	0.0236178	0.00420836	0.0378404	0.00954509	0.0152374	0.00683712	0.00471114	0.0876387	0.446013	0.0118795	0.0135368	0.00468026	0.0244536	0.018233	0.241235	0.0310527	0.00544663
P40938	Nucleus	0.0360779	0.050852	0.774799	0.133454	0.00481668	clust10	0.0147439	0.0176159	0.00371815	0.0261015	0.00636687	0.00913028	0.00525975	0.00399352	0.0281663	0.735496	0.0111364	0.00917259	0.0040765	0.01329	0.0134	0.0774227	0.0160925	0.00481668
P41227	Nucleus	0.0415899	0.0370305	0.823885	0.0920487	0.00544615	clust10	0.0210934	0.0160844	0.00441208	0.013205	0.00549699	0.00822214	0.00558619	0.00452018	0.105159	0.702665	0.0160608	0.0101029	0.00478376	0.0134266	0.0161562	0.0368358	0.0107434	0.00544615
P42345	Nucleus	0.0404008	0.0649518	0.733272	0.156429	0.00494635	clust10	0.0136309	0.0229501	0.00381971	0.0322646	0.00848892	0.0139049	0.00608068	0.0042127	0.035575	0.687161	0.0105359	0.0126229	0.00422952	0.0242763	0.0134439	0.0578486	0.0440081	0.00494635
P42574	Nucleus	0.0448831	0.0937023	0.636999	0.218635	0.00578068	clust10	0.0154355	0.0249378	0.00450977	0.052299	0.0104911	0.0180604	0.00777746	0.00507445	0.15186	0.472774	0.0123657	0.0145317	0.00505439	0.0336138	0.0152668	0.0925797	0.0575882	0.00578068
P42696	Nucleus	0.0520451	0.160333	0.658457	0.124178	0.004987	clust10	0.0136682	0.0345924	0.0037845	0.122141	0.00896563	0.0192113	0.00592284	0.00409193	0.0439084	0.604333	0.0102159	0.012614	0.00406987	0.0164412	0.009813	0.027104	0.0541357	0.004987
P43243	Nucleus	0.20778	0.0657	0.536453	0.181588	0.0084785	clust10	0.166381	0.0321428	0.00925619	0.0187869	0.0126594	0.0149996	0.011055	0.00819925	0.0369875	0.368959	0.130507	0.0197092	0.00873954	0.0423225	0.0638712	0.0265389	0.020407	0.0084785
P46087	Nucleus	0.0653332	0.0498974	0.776879	0.101082	0.00680777	clust10	0.0372461	0.0220597	0.00602744	0.0184738	0.00723381	0.0115668	0.00693182	0.00569121	0.231516	0.515587	0.029777	0.0149741	0.0061782	0.0179588	0.0285079	0.0163171	0.0171463	0.00680777
P48426	Nucleus	0.0905643	0.252085	0.521632	0.13009	0.00562872	clust10	0.0179732	0.0682605	0.00433064	0.195308	0.0120781	0.032116	0.00780317	0.00477992	0.103961	0.40585	0.0118207	0.0144293	0.00462885	0.020728	0.0106233	0.0242335	0.055447	0.00562872
P48507	Nucleus	0.0612369	0.197649	0.579375	0.155667	0.0060713	clust10	0.0169136	0.0395903	0.00473294	0.144458	0.0123912	0.0272423	0.00827105	0.00528628	0.129779	0.437406	0.0121906	0.0154957	0.00515452	0.0221344	0.0133162	0.0441638	0.0554027	0.0060713
P48730	Nucleus	0.0411522	0.080763	0.63411	0.238929	0.00504571	clust10	0.0132894	0.0240052	0.00385758	0.0440771	0.00921017	0.0166422	0.00648554	0.004348	0.0370073	0.586489	0.0106131	0.011587	0.00430746	0.0202793	0.0144835	0.15344	0.0348326	0.00504571
P49756	Nucleus	0.0689423	0.360241	0.437288	0.128384	0.00514476	clust10	0.016185	0.0488464	0.00391086	0.323705	0.00850276	0.018149	0.005755	0.00412881	0.0656479	0.360206	0.0114335	0.0133834	0.00410634	0.0184278	0.00969702	0.0155256	0.0672443	0.00514476
P49840	Nucleus	0.0568249	0.225568	0.58677	0.125749	0.00508837	clust10	0.0138711	0.0390722	0.00388164	0.183477	0.00957862	0.0220665	0.00623944	0.00420638	0.0602895	0.516046	0.0104342	0.01267	0.00415743	0.0185825	0.00941432	0.0258912	0.055034	0.00508837
P49959	Nucleus	0.107876	0.274709	0.472224	0.139816	0.00537491	clust10	0.0204595	0.0832787	0.00413778	0.230883	0.0104173	0.0220774	0.00688691	0.00444478	0.0961789	0.363851	0.0121934	0.0144003	0.00435709	0.0227332	0.0105991	0.0178265	0.0699002	0.00537491
P50542	Nucleus	0.0469454	0.0393494	0.827997	0.0808152	0.00489267	clust10	0.0230794	0.0198517	0.00401431	0.0181775	0.00528056	0.00728642	0.00457738	0.00402757	0.0151927	0.798473	0.0143312	0.00959116	0.00418522	0.0137914	0.0154128	0.0182067	0.0196278	0.00489267
P50570	Nucleus	0.184446	0.0793577	0.510945	0.218425	0.00682647	clust10	0.110192	0.0681109	0.00614257	0.0153424	0.0236704	0.0200092	0.0131222	0.00721351	0.0278436	0.45454	0.0285614	0.0183293	0.00687739	0.0515358	0.0721254	0.0519551	0.017602	0.00682647
P50579	Nucleus	0.0600798	0.066935	0.675579	0.190358	0.00704762	clust10	0.0256833	0.0285741	0.00582245	0.0194253	0.0114926	0.0187973	0.0106278	0.00659197	0.162766	0.494025	0.0187886	0.0121463	0.00661145	0.0227925	0.0251529	0.110498	0.013157	0.00704762
P50748	unclassified	0.0420263	0.0760833	0.435842	0.441039	0.00500874	unclassified	0.0127952	0.0253939	0.00383714	0.0379566	0.00988839	0.0172268	0.00660608	0.00440536	0.0263535	0.398842	0.0106471	0.0125425	0.00423263	0.027048	0.0168498	0.346114	0.0342526	0.00500874
P50851	Nucleus	0.136291	0.0881774	0.457434	0.312195	0.00590284	clust10	0.0204678	0.111153	0.00466951	0.0339584	0.0160049	0.0240506	0.00881609	0.00534741	0.0277731	0.417346	0.0123156	0.0160272	0.00523804	0.0421755	0.0184641	0.171351	0.0589392	0.00590284
P51617	Nucleus	0.0556896	0.294308	0.495159	0.149653	0.0051904	clust10	0.0132465	0.0385481	0.00389498	0.251234	0.00945625	0.0231658	0.00630105	0.00415119	0.0585438	0.425416	0.0111987	0.013706	0.00412992	0.0162175	0.0092165	0.0254441	0.0809386	0.0051904
P51692	Nucleus	0.0571479	0.347338	0.42442	0.16606	0.00503383	clust10	0.0138467	0.0395505	0.00375064	0.307737	0.00873168	0.0210167	0.00583366	0.00401964	0.0621814	0.351527	0.0107113	0.0133944	0.00402094	0.0205255	0.0094739	0.0242134	0.0944318	0.00503383
P51790	Nucleus	0.102468	0.107218	0.673882	0.111226	0.00520542	clust10	0.0190472	0.0793406	0.0040799	0.0606169	0.0112158	0.0239973	0.00692316	0.004465	0.0339226	0.628556	0.0114039	0.0127462	0.00435418	0.0191796	0.0116173	0.0229296	0.0403996	0.00520542
P52306	Nucleus	0.0380914	0.068986	0.601238	0.28693	0.00475436	clust10	0.011782	0.022769	0.00354047	0.034348	0.00864644	0.0162001	0.00579371	0.00399771	0.0226189	0.569154	0.0094653	0.00855953	0.00390045	0.0112585	0.0122237	0.236153	0.0148346	0.00475436
P52630	unclassified	0.0416642	0.0782711	0.400041	0.474711	0.00531269	unclassified	0.0133414	0.0241639	0.00415897	0.0370612	0.0114112	0.0177804	0.00722553	0.00479269	0.0335274	0.354937	0.0115769	0.0157902	0.00459933	0.0578155	0.0201905	0.320234	0.0560806	0.00531269
P52701	Nucleus	0.0593651	0.202074	0.606813	0.126634	0.00511382	clust10	0.0148338	0.0405913	0.0039399	0.161948	0.0096906	0.0199545	0.00621889	0.00426262	0.0628107	0.533213	0.0107892	0.0125646	0.00420953	0.0200318	0.00973954	0.0239496	0.0561388	0.00511382
P52732	Nucleus	0.0452113	0.0782125	0.593837	0.277454	0.00528496	clust10	0.0136869	0.0274247	0.00409957	0.0384064	0.0101987	0.0181432	0.00685428	0.00460997	0.032079	0.550794	0.0109637	0.0157485	0.00457813	0.0437797	0.0161273	0.10913	0.0880911	0.00528496
P52948	Nucleus	0.0568425	0.313808	0.48602	0.13811	0.00521919	clust10	0.0132242	0.0397268	0.00389145	0.270661	0.00944898	0.0233324	0.00622712	0.00413898	0.0592569	0.415597	0.0111659	0.0138815	0.00411011	0.0155847	0.0090696	0.0238314	0.0716323	0.00521919
P53041	Nucleus	0.0924111	0.329313	0.437923	0.134895	0.00545764	clust10	0.0168691	0.0713918	0.00415024	0.276944	0.0112973	0.0294695	0.00707472	0.00452697	0.0688817	0.357599	0.0114425	0.0141859	0.00442392	0.0192211	0.0101591	0.0230548	0.0638505	0.00545764
P53365	Nucleus	0.0529476	0.143886	0.418825	0.378979	0.00536212	clust10	0.0147946	0.034005	0.00414804	0.0975467	0.0116978	0.0227451	0.00722118	0.00467553	0.0441796	0.363045	0.0116001	0.0157961	0.00459003	0.0452784	0.0148061	0.0962084	0.2023	0.00536212
P53992	Nucleus	0.254527	0.0547913	0.470423	0.212942	0.00731628	clust10	0.222088	0.0247466	0.00769283	0.0112788	0.0124551	0.0120298	0.0114862	0.00754133	0.0324066	0.34018	0.0978357	0.0253629	0.00805739	0.0473844	0.0847868	0.0292976	0.0180533	0.00731628
P54289	Nucleus	0.196137	0.155352	0.528186	0.114395	0.00592996	clust10	0.0318313	0.159615	0.00469072	0.0956417	0.0142959	0.0309268	0.00929041	0.00519726	0.20681	0.306874	0.0145018	0.0155136	0.00500257	0.0258231	0.012291	0.0205831	0.0351818	0.00592996
P55265	Nucleus	0.0526677	0.0639442	0.814226	0.0644346	0.00472778	clust10	0.0189669	0.0299067	0.00379406	0.0380107	0.00674373	0.0102654	0.00502084	0.00390351	0.0503069	0.751975	0.0119438	0.0105994	0.00384565	0.0125133	0.00847916	0.00897529	0.0200219	0.00472778
P57772	Nucleus	0.0570921	0.301765	0.508167	0.127753	0.00522289	clust10	0.0144943	0.0386566	0.00394122	0.262077	0.00896448	0.0203757	0.00612045	0.00422765	0.0749392	0.422329	0.0108991	0.0135193	0.00418828	0.0192988	0.00944157	0.0206868	0.0606183	0.00522289
P58335	Nucleus	0.049717	0.0792502	0.713879	0.152081	0.00507297	clust10	0.0142813	0.0315698	0.00386588	0.038838	0.00975085	0.0196493	0.00666607	0.00434601	0.0400771	0.663474	0.0103284	0.0104899	0.00429349	0.0124217	0.0124891	0.0913832	0.0210034	0.00507297
P60520	Nucleus	0.152644	0.173755	0.549655	0.118574	0.00537229	clust10	0.0232906	0.125153	0.00420044	0.130618	0.0110099	0.0203629	0.00716766	0.00459718	0.0357391	0.501429	0.0124869	0.0111573	0.00452055	0.0159337	0.0135948	0.0333744	0.0399928	0.00537229
P61081	Nucleus	0.0949829	0.160537	0.582308	0.15681	0.0053619	clust10	0.0198542	0.0709806	0.00414812	0.095737	0.0146759	0.0369043	0.00846127	0.00475869	0.110327	0.459912	0.0120702	0.0116116	0.00451843	0.0193372	0.0123839	0.0788608	0.0300976	0.0053619
P61326	Nucleus	0.0639466	0.0521563	0.721455	0.156539	0.00590336	clust10	0.0334305	0.0256721	0.00484402	0.0123242	0.0121316	0.0135037	0.00848504	0.00571165	0.0324326	0.668962	0.0200607	0.0112005	0.00570544	0.0255484	0.059963	0.0396022	0.0145192	0.00590336
P61966	Nucleus	0.183282	0.0503457	0.527576	0.231315	0.00748093	clust10	0.152784	0.0230703	0.00742839	0.0107003	0.0110436	0.0101028	0.0109697	0.00752935	0.0355626	0.417579	0.0744348	0.0233364	0.00832089	0.044963	0.100899	0.0364703	0.0173247	0.00748093
P62253	Nucleus	0.0668267	0.190655	0.612627	0.124347	0.00554411	clust10	0.0144631	0.0480764	0.00428731	0.125933	0.0135739	0.0389265	0.00748619	0.00473547	0.0520658	0.549055	0.0115059	0.0136447	0.00459605	0.0166934	0.0101895	0.0329765	0.0462472	0.00554411
P62316	Nucleus	0.0691507	0.0455776	0.515438	0.362754	0.00707918	clust10	0.046341	0.0163781	0.00643152	0.0094335	0.0100808	0.00843637	0.0103301	0.00729677	0.0222045	0.443772	0.0494615	0.0240045	0.00786921	0.0477573	0.237291	0.0313058	0.0145262	0.00707918
P62995	Nucleus	0.13009	0.0492504	0.703353	0.111378	0.0059287	clust10	0.0943633	0.0302737	0.00545343	0.0203099	0.00784474	0.00906648	0.00668484	0.00534437	0.0207263	0.650493	0.0321338	0.0114332	0.00546778	0.0230647	0.0341395	0.024059	0.0132137	0.0059287
P63162	Nucleus	0.0383617	0.0394304	0.733063	0.183489	0.00565636	clust10	0.0204748	0.0133848	0.00450218	0.0103137	0.00840792	0.00835311	0.00721708	0.00513867	0.0286754	0.687551	0.0168367	0.011002	0.0054101	0.0207308	0.0472418	0.0873203	0.0117837	0.00565636
P63252	Nucleus	0.0742182	0.338716	0.466038	0.115904	0.00512474	clust10	0.0166776	0.0536196	0.00392093	0.302227	0.00862401	0.0179827	0.00574701	0.00413518	0.0539852	0.400623	0.0114299	0.0132248	0.00409597	0.0176461	0.00954934	0.0149439	0.0564436	0.00512474
P78346	Nucleus	0.0410512	0.0389586	0.829499	0.0854175	0.00507347	clust10	0.0189048	0.0180589	0.0040875	0.0159782	0.00571183	0.00789479	0.0052178	0.00415603	0.111209	0.704188	0.0141021	0.012883	0.00430725	0.01841	0.0122708	0.0175573	0.0199891	0.00507347
P78347	Nucleus	0.0500224	0.116477	0.694717	0.133408	0.00537508	clust10	0.0141371	0.0317113	0.00417405	0.0739988	0.0102519	0.0207025	0.00691874	0.00460539	0.0770034	0.606944	0.0107701	0.0131515	0.00453986	0.020923	0.0107593	0.0387855	0.0452488	0.00537508
P78356	Nucleus	0.0899821	0.137782	0.577778	0.189059	0.00539799	clust10	0.0197929	0.0659894	0.00419976	0.0853547	0.013222	0.0263467	0.00810285	0.004756	0.109589	0.455946	0.0122429	0.0146019	0.00463218	0.0321389	0.0131553	0.0580721	0.0664591	0.00539799
P78362	Nucleus	0.0311512	0.0417263	0.773707	0.148582	0.00483402	clust10	0.013601	0.013842	0.00370814	0.0189038	0.00589541	0.007654	0.00525157	0.00402157	0.0260476	0.736225	0.0114336	0.0111336	0.0042378	0.020449	0.0169857	0.077066	0.0187096	0.00483402
P79483	Nucleus	0.176547	0.152943	0.545457	0.119274	0.00577997	clust10	0.0273245	0.144579	0.00464299	0.111608	0.0108885	0.0180688	0.00745299	0.00492494	0.0701529	0.462122	0.013182	0.0141138	0.004861	0.0199604	0.0109009	0.0161281	0.0533093	0.00577997
P81605	Nucleus	0.149224	0.114073	0.638023	0.0919979	0.006682	clust10	0.0574737	0.0859638	0.00578646	0.0301089	0.0211458	0.0449642	0.0113164	0.00653803	0.188499	0.427815	0.0217092	0.0162058	0.00591746	0.0215991	0.0182997	0.0136633	0.0163125	0.006682
P83436	Nucleus	0.0474572	0.0957346	0.522524	0.328921	0.00536372	clust10	0.0137699	0.0295343	0.00415307	0.0548924	0.0105801	0.0187852	0.0068383	0.00463859	0.0387754	0.47258	0.0111683	0.0151055	0.00461237	0.0438218	0.0137135	0.0939159	0.157752	0.00536372
P86791	Nucleus	0.0892678	0.309009	0.402187	0.194451	0.00508555	clust10	0.0169176	0.0685427	0.00380747	0.263636	0.0106832	0.0239954	0.0065598	0.00413391	0.0748325	0.316082	0.0112725	0.0136884	0.00409565	0.0237866	0.0102002	0.0262856	0.116395	0.00508555
P98179	unclassified	0.0586701	0.0750882	0.338138	0.521615	0.00648906	unclassified	0.0265909	0.0265335	0.00554573	0.0382123	0.0106108	0.0127043	0.00756381	0.00599697	0.0279167	0.29115	0.0190714	0.0280096	0.00603232	0.167993	0.0360364	0.0252229	0.25832	0.00648906
Q00403	unclassified	0.0498681	0.134692	0.381838	0.428258	0.00534384	unclassified	0.0143367	0.0314209	0.00411043	0.0928109	0.0102819	0.0203382	0.00673205	0.00452898	0.0482938	0.322155	0.0113895	0.0143408	0.00452349	0.0412221	0.0123571	0.0595077	0.296307	0.00534384
Q01968	Nucleus	0.0636447	0.0985858	0.728703	0.104242	0.00482454	clust10	0.0189797	0.0408485	0.00381652	0.0700697	0.0072948	0.0119441	0.0053151	0.00396214	0.0402454	0.676624	0.0118334	0.0124978	0.00393867	0.0163551	0.0100613	0.0119304	0.0494588	0.00482454
Q02750	Nucleus	0.0464163	0.0857861	0.646582	0.215941	0.00527493	clust10	0.0130923	0.0292557	0.00406833	0.0446005	0.0101199	0.019713	0.00679584	0.00455679	0.0350417	0.601028	0.0105119	0.014116	0.00450963	0.0305413	0.0128775	0.0914226	0.062474	0.00527493
Q03001	unclassified	0.0459491	0.0819369	0.410559	0.456125	0.00543002	unclassified	0.0146268	0.0270656	0.00425666	0.0354687	0.0128911	0.020887	0.00772783	0.00496229	0.0376084	0.360889	0.0120615	0.0175652	0.00476278	0.0767149	0.0211974	0.249068	0.0868167	0.00543002
Q05519	Nucleus	0.0537166	0.0994147	0.75475	0.0872974	0.00482096	clust10	0.0182206	0.0317099	0.00378605	0.0709232	0.00735592	0.0117655	0.0054237	0.00394636	0.107885	0.635129	0.0117363	0.0117684	0.00389426	0.0178617	0.00905382	0.0109276	0.0337917	0.00482096
Q05639	Nucleus	0.0448914	0.0498656	0.618639	0.277931	0.00867359	clust10	0.0213007	0.0163964	0.00719434	0.0139013	0.00872517	0.0104685	0.0094396	0.00733095	0.0557451	0.517951	0.0449426	0.0126933	0.0096434	0.0189298	0.098253	0.124664	0.0137471	0.00867359
Q06787	Nucleus	0.117073	0.0486127	0.692894	0.134712	0.00670845	clust10	0.0829711	0.0277637	0.00633822	0.0163605	0.00821469	0.00973952	0.00815242	0.00614555	0.0454341	0.601025	0.0464341	0.0121927	0.00653448	0.0275483	0.0477095	0.0275532	0.0131741	0.00670845
Q07666	Nucleus	0.105493	0.0906957	0.504734	0.291137	0.00793964	clust10	0.0685773	0.029758	0.00715798	0.0135938	0.0255845	0.0198264	0.0223928	0.0092982	0.101873	0.357734	0.0451272	0.0177014	0.00849017	0.0353809	0.0999126	0.114396	0.0152566	0.00793964
Q07817	Nucleus	0.191646	0.130078	0.496907	0.175198	0.00617136	clust10	0.0310292	0.155656	0.00496053	0.0562113	0.0177176	0.0402473	0.0102648	0.00563658	0.0487664	0.433511	0.0146293	0.0172747	0.0054632	0.0343098	0.0193597	0.0400241	0.0587667	0.00617136
Q08170	Nucleus	0.0586762	0.18154	0.655574	0.0993023	0.00490769	clust10	0.0149714	0.0399183	0.00378651	0.147151	0.00840936	0.0162644	0.00568185	0.0040325	0.0442081	0.600749	0.0106171	0.0117358	0.00398723	0.0145019	0.00913439	0.0166352	0.0433078	0.00490769
Q09161	Nucleus	0.0480847	0.0442986	0.83497	0.0678002	0.00484653	clust10	0.020891	0.0232625	0.00393113	0.0215713	0.00572438	0.00823714	0.00475472	0.00401106	0.0187923	0.803171	0.0130069	0.00943127	0.00407347	0.010957	0.0116164	0.0140707	0.0176514	0.00484653
Q0IIM8	Nucleus	0.0536858	0.256884	0.532055	0.15211	0.00526567	clust10	0.0140196	0.0356273	0.00403896	0.215648	0.00963328	0.0206675	0.00652213	0.00441262	0.0534789	0.467703	0.0108728	0.0133789	0.0043771	0.0204394	0.0107711	0.0364409	0.0667023	0.00526567
Q0VDF9	Nucleus	0.0669044	0.152073	0.417132	0.358194	0.00569626	clust10	0.0201441	0.0422728	0.00448738	0.107264	0.0120303	0.0203025	0.00754587	0.00493033	0.105017	0.298505	0.01361	0.0171749	0.00485463	0.0501671	0.0152862	0.0278625	0.242849	0.00569626
Q12768	unclassified	0.0477487	0.0594954	0.437784	0.448326	0.00664568	unclassified	0.02255	0.0196584	0.00554025	0.0167133	0.0138604	0.01267	0.00962221	0.00662941	0.0278526	0.391791	0.0181407	0.0216469	0.00654461	0.0594541	0.0887678	0.245954	0.0259594	0.00664568
Q12834	Nucleus	0.0528282	0.174499	0.612845	0.154597	0.00523086	clust10	0.0130562	0.0357876	0.0039844	0.129679	0.0101823	0.0237006	0.00663056	0.00430656	0.0543121	0.547555	0.0109778	0.0134325	0.00425951	0.0176259	0.00975208	0.0330279	0.0764994	0.00523086
Q12894	Nucleus	0.0452016	0.0806397	0.752516	0.116542	0.00510074	clust10	0.0134954	0.0277659	0.00394031	0.0445443	0.00898907	0.0165104	0.00627792	0.00431801	0.0511633	0.691007	0.010346	0.0121166	0.00429544	0.0168994	0.0106708	0.0400908	0.0324691	0.00510074
Q12899	Nucleus	0.0445531	0.0886765	0.689095	0.172408	0.0052673	clust10	0.0144644	0.0260144	0.00407425	0.0497706	0.00980415	0.017781	0.00679252	0.00452819	0.0803624	0.597506	0.011227	0.0137341	0.00450575	0.0268892	0.0131689	0.0564126	0.0576976	0.0052673
Q12933	Nucleus	0.0492538	0.110684	0.671073	0.163859	0.00512992	clust10	0.0132388	0.0320784	0.00393648	0.0687728	0.010117	0.0209234	0.00651633	0.00435476	0.0456954	0.61515	0.0102279	0.0133739	0.0043064	0.0235496	0.0112745	0.0485584	0.0627963	0.00512992
Q12982	Nucleus	0.0632335	0.287106	0.477656	0.166297	0.00570785	clust10	0.017708	0.0411419	0.00438358	0.225626	0.012729	0.0361768	0.00771397	0.00485961	0.186459	0.278739	0.0124572	0.0151248	0.00473414	0.0265004	0.0110834	0.0268974	0.0819568	0.00570785
Q13042	Nucleus	0.0533859	0.138985	0.460553	0.341617	0.00545857	clust10	0.0148294	0.0343229	0.00423361	0.0953511	0.010807	0.0211609	0.00698258	0.00468387	0.0537059	0.395354	0.0114934	0.0154121	0.00466286	0.0375061	0.0125443	0.0538324	0.217659	0.00545857
Q13049	Nucleus	0.0572001	0.104166	0.700533	0.132662	0.00543841	clust10	0.0185673	0.034358	0.00427487	0.0570896	0.0111991	0.0237069	0.00742282	0.00474802	0.133416	0.554648	0.0124689	0.0134206	0.00464696	0.0231821	0.0123955	0.0332929	0.0457236	0.00543841
Q13144	Nucleus	0.0517473	0.115008	0.667962	0.160026	0.00525679	clust10	0.0138633	0.0338309	0.00405312	0.0684927	0.0107962	0.0243109	0.00688249	0.00452582	0.0466913	0.610788	0.0104829	0.0131342	0.00444268	0.0217406	0.0116632	0.0597059	0.0493391	0.00525679
Q13164	Nucleus	0.0523624	0.147877	0.646559	0.148084	0.00511701	clust10	0.0134527	0.0350061	0.00390354	0.105262	0.0100218	0.0219185	0.00638992	0.00428532	0.0517824	0.58456	0.0102172	0.0131829	0.00423514	0.0216568	0.0104269	0.0366408	0.0619417	0.00511701
Q13242	Nucleus	0.0406852	0.0394416	0.856135	0.0588905	0.00484751	clust10	0.0187297	0.0180509	0.00390454	0.0181705	0.00512552	0.00739505	0.00477957	0.00397095	0.0272273	0.815907	0.013001	0.00858839	0.00407061	0.00958884	0.010298	0.0146778	0.0116669	0.00484751
Q13243	Nucleus	0.10566	0.0647779	0.559565	0.25621	0.013787	clust10	0.0668243	0.0260149	0.012821	0.0156678	0.013344	0.0121553	0.01354	0.0100708	0.0174244	0.294751	0.247389	0.0136717	0.0215064	0.0270781	0.106656	0.0728246	0.0144727	0.013787
Q13247	Nucleus	0.0517989	0.0342846	0.813651	0.0950081	0.00525694	clust10	0.0276209	0.0198561	0.00432192	0.0125029	0.00518172	0.00683967	0.00539057	0.00436981	0.0133788	0.784049	0.0162232	0.00895816	0.00467415	0.019193	0.0238108	0.0272013	0.0111708	0.00525694
Q13362	Nucleus	0.05341	0.21633	0.546099	0.178968	0.00519324	clust10	0.0137414	0.0356905	0.00397812	0.174248	0.00992447	0.0213396	0.00644966	0.00436851	0.0542704	0.481084	0.0107449	0.0135625	0.00434423	0.0253254	0.0109886	0.0487424	0.0760045	0.00519324
Q13435	Nucleus	0.0550118	0.130309	0.55491	0.25392	0.00584937	clust10	0.0170935	0.0333418	0.00457652	0.0883867	0.0108786	0.0181313	0.00785178	0.00506034	0.170109	0.371634	0.013167	0.0168344	0.00505175	0.045317	0.0153074	0.0460857	0.125324	0.00584937
Q13572	Nucleus	0.048501	0.104901	0.500428	0.340579	0.00559109	clust10	0.0140567	0.0301006	0.00434373	0.0609268	0.0107753	0.0209526	0.00735219	0.0048941	0.035114	0.453885	0.0114292	0.0156513	0.00482867	0.0364108	0.0157408	0.134457	0.13349	0.00559109
Q13595	Nucleus	0.0398095	0.0605157	0.778895	0.11587	0.00491062	clust10	0.0144645	0.0215587	0.00378629	0.0312009	0.00749758	0.0122696	0.00544797	0.00409961	0.0206314	0.747626	0.0106371	0.00885366	0.00413598	0.0107341	0.0123136	0.0628959	0.0169363	0.00491062
Q13601	Nucleus	0.117965	0.16529	0.431072	0.2796	0.0060736	clust10	0.0345847	0.0783678	0.00501212	0.0436212	0.0288632	0.0761632	0.0107369	0.00590573	0.0399845	0.374974	0.0161134	0.0196751	0.00542521	0.072519	0.0190438	0.0195418	0.143395	0.0060736
Q13616	Nucleus	0.148849	0.12646	0.398152	0.320661	0.00587825	clust10	0.0357068	0.108346	0.00479546	0.0462544	0.026291	0.0377954	0.0104492	0.00566972	0.0586268	0.323385	0.0161403	0.0207087	0.00532338	0.0973412	0.024084	0.0447372	0.128467	0.00587825
Q13618	Nucleus	0.0309717	0.0393871	0.537969	0.386805	0.0048679	clust10	0.0142535	0.0129554	0.0037628	0.01261	0.007916	0.00861091	0.00598264	0.00426755	0.0456493	0.479134	0.0131857	0.0138935	0.00435054	0.0445019	0.0309424	0.272337	0.0207797	0.0048679
Q14011	Nucleus	0.0749349	0.278954	0.39413	0.246916	0.00506434	clust10	0.0183895	0.0526816	0.00386383	0.237922	0.00999039	0.0209719	0.00594183	0.00412836	0.0485491	0.333629	0.0119523	0.0144897	0.00408707	0.0273466	0.0117824	0.0179821	0.171228	0.00506434
Q14161	unclassified	0.052856	0.103364	0.38981	0.448526	0.00544473	unclassified	0.0162835	0.0323416	0.00423089	0.0575545	0.0125522	0.0210875	0.0074039	0.00476569	0.0667323	0.310591	0.0124868	0.016952	0.00470734	0.0666588	0.0153502	0.0649994	0.279858	0.00544473
Q14213	Nucleus	0.106443	0.0761416	0.700099	0.111833	0.0054832	clust10	0.0278951	0.0741849	0.00436288	0.0226204	0.0118253	0.0278447	0.00882878	0.00502242	0.0878327	0.597473	0.0147929	0.0109488	0.00481021	0.0163428	0.0169646	0.0496198	0.0131469	0.0054832
Q14376	Nucleus	0.0466509	0.0964769	0.676812	0.174668	0.00539315	clust10	0.0138146	0.0286418	0.00419446	0.05426	0.0102202	0.0202502	0.00706256	0.00468395	0.0595562	0.606526	0.0107289	0.0134302	0.00463274	0.0247908	0.0125154	0.0662505	0.0530479	0.00539315
Q14457	Nucleus	0.0523917	0.168016	0.526738	0.247885	0.00496986	clust10	0.0137224	0.0349083	0.00376099	0.128407	0.00949814	0.0198931	0.00611093	0.00410644	0.0506426	0.4655	0.0105952	0.0141442	0.00410024	0.0320211	0.0112074	0.0407366	0.145675	0.00496986
Q14498	Nucleus	0.047725	0.0320752	0.816387	0.0985496	0.00526363	clust10	0.0276201	0.0156694	0.00443553	0.0109751	0.00534279	0.00620882	0.00512966	0.00441883	0.0281037	0.76865	0.0196327	0.0101882	0.00479677	0.0228768	0.0236222	0.0246046	0.012461	0.00526363
Q14669	Nucleus	0.0546537	0.257991	0.444322	0.237995	0.00503868	clust10	0.0141317	0.0367705	0.00375154	0.217836	0.00921493	0.0208525	0.00603204	0.00405543	0.0618951	0.371601	0.0108256	0.0140118	0.00404612	0.0259404	0.0106164	0.0294808	0.1539	0.00503868
Q14671	Nucleus	0.0334069	0.0460819	0.738947	0.176699	0.00486499	clust10	0.013483	0.016182	0.00374193	0.0202728	0.00692761	0.00924339	0.00554283	0.00409526	0.0302316	0.697532	0.0111838	0.012459	0.00424082	0.0268417	0.0175006	0.0881685	0.0274885	0.00486499
Q14690	Nucleus	0.0548771	0.156746	0.67262	0.110865	0.00489206	clust10	0.0144073	0.0367239	0.00374598	0.120898	0.00872088	0.0173373	0.00577647	0.00401344	0.0577419	0.604476	0.0104017	0.0123284	0.00396856	0.0178429	0.00925859	0.0192988	0.0481676	0.00489206
Q14692	Nucleus	0.0584271	0.31573	0.482358	0.138385	0.00510006	clust10	0.0138945	0.0407012	0.00383147	0.274264	0.0091904	0.0221414	0.00601281	0.00412108	0.0641508	0.407589	0.0106175	0.0132162	0.00409719	0.0194647	0.00936999	0.0240026	0.0682345	0.00510006
Q14694	Nucleus	0.0498459	0.0390158	0.742498	0.163594	0.00504674	clust10	0.0264722	0.0191157	0.00425809	0.0136883	0.00708874	0.00830346	0.00548378	0.00445149	0.033151	0.69213	0.0172166	0.0163669	0.00453421	0.0657228	0.0242088	0.0153668	0.0373941	0.00504674
Q14746	Nucleus	0.0516539	0.106667	0.714326	0.122187	0.0051661	clust10	0.013449	0.0342135	0.00399129	0.0642405	0.0102009	0.0212514	0.00657399	0.00440041	0.0479846	0.656192	0.0101488	0.0121718	0.00433181	0.0179192	0.0103685	0.0410361	0.0363596	0.0051661
Q15003	Nucleus	0.0467527	0.0924503	0.480042	0.375512	0.00524304	clust10	0.0148313	0.0278611	0.00406039	0.0556686	0.00991225	0.0158204	0.00654181	0.00450729	0.0326556	0.435673	0.0117129	0.0158873	0.00446363	0.0477426	0.0182154	0.139414	0.14979	0.00524304
Q15020	Nucleus	0.0484181	0.0949323	0.663062	0.188344	0.00524415	clust10	0.0136808	0.0307018	0.0040355	0.0488532	0.0109084	0.0235027	0.00710033	0.00456751	0.0470792	0.605373	0.0106092	0.0114379	0.00447312	0.0160331	0.0129122	0.11626	0.027228	0.00524415
Q15050	Nucleus	0.0696265	0.318366	0.480242	0.126424	0.00534205	clust10	0.0174093	0.048119	0.00409821	0.281921	0.0087577	0.0172567	0.00611095	0.00431959	0.117696	0.350538	0.0120078	0.0140595	0.00429547	0.0193263	0.0100418	0.0160442	0.0626563	0.00534205
Q15154	Nucleus	0.056067	0.195776	0.38704	0.355882	0.00523501	clust10	0.0151279	0.0369587	0.00398044	0.154333	0.0100287	0.0205978	0.00648051	0.00433546	0.0535251	0.321987	0.0115274	0.0150299	0.00432011	0.0343537	0.012102	0.0329695	0.257107	0.00523501
Q15287	Nucleus	0.0489167	0.0531792	0.820528	0.0725809	0.00479514	clust10	0.0181469	0.0269383	0.0038315	0.0280087	0.00655694	0.00964572	0.00501186	0.00395593	0.0440573	0.764575	0.0118954	0.010475	0.00395926	0.0147198	0.00940936	0.0118175	0.0222	0.00479514
Q15397	Nucleus	0.0635137	0.24431	0.568518	0.118693	0.00496551	clust10	0.0168857	0.0428362	0.00379183	0.210316	0.00828308	0.016067	0.00565024	0.00399357	0.0919732	0.465151	0.0113936	0.013062	0.00395276	0.019294	0.00954548	0.0140852	0.0587535	0.00496551
Q15418	Nucleus	0.0510839	0.177164	0.591844	0.17482	0.00508845	clust10	0.013375	0.0338649	0.00384398	0.13594	0.00968548	0.0210607	0.00627022	0.0042071	0.0489251	0.532618	0.0103007	0.0135649	0.00417448	0.0220754	0.0110673	0.0424597	0.0814781	0.00508845
Q15434	Nucleus	0.0326488	0.0311489	0.685477	0.245224	0.00550152	clust10	0.0180143	0.0102328	0.00440165	0.0082425	0.00599681	0.00607408	0.00605759	0.00477792	0.0325696	0.630441	0.0224665	0.0124436	0.00561774	0.0236276	0.0940308	0.0999824	0.00952171	0.00550152
Q15437	Nucleus	0.0447688	0.0362829	0.830224	0.0837477	0.00497671	clust10	0.0228904	0.0177354	0.00414291	0.0142394	0.00536368	0.0074763	0.005016	0.00418758	0.0294392	0.785138	0.0156472	0.0112796	0.00433795	0.0220233	0.0144964	0.0123792	0.0192312	0.00497671
Q15477	Nucleus	0.055552	0.0318926	0.717265	0.188972	0.00631817	clust10	0.0378968	0.0120394	0.00561579	0.00844425	0.00629592	0.00546867	0.00616758	0.00551617	0.0175957	0.661469	0.0382001	0.0173385	0.00660221	0.0369562	0.094003	0.0225326	0.0115397	0.00631817
Q15633	Nucleus	0.0534647	0.209287	0.600598	0.131387	0.00526294	clust10	0.0144531	0.0350048	0.00400687	0.168763	0.00946508	0.0203507	0.00636066	0.00434776	0.0736352	0.516176	0.0107874	0.0134827	0.00430184	0.0183782	0.0103563	0.0290503	0.0558176	0.00526294
Q15717	Nucleus	0.13586	0.0557664	0.626197	0.174402	0.00777438	clust10	0.101326	0.0265278	0.00800591	0.0173699	0.0102832	0.0112919	0.00946127	0.00736012	0.0514426	0.493332	0.0814228	0.0217608	0.00782017	0.0486991	0.0528979	0.0183007	0.024923	0.00777438
Q15785	Nucleus	0.0582565	0.328682	0.463945	0.143708	0.00540857	clust10	0.0154681	0.0386765	0.00411182	0.286949	0.00957417	0.0210362	0.00667432	0.00444825	0.117019	0.335401	0.0115255	0.013867	0.00440259	0.0210402	0.00985004	0.0230704	0.0714777	0.00540857
Q16566	Nucleus	0.042959	0.0813597	0.438413	0.43206	0.00520832	clust10	0.0130194	0.0259216	0.00401802	0.0401213	0.0114311	0.0183373	0.00687488	0.00459526	0.0319799	0.395305	0.0111282	0.0154943	0.00447206	0.0726381	0.0178014	0.221036	0.100618	0.00520832
Q16630	Nucleus	0.0730137	0.041664	0.809433	0.0706205	0.00526931	clust10	0.0431934	0.0251225	0.00469785	0.0171228	0.00614069	0.00851111	0.00533974	0.00454964	0.0297149	0.757687	0.0220306	0.0102436	0.00453705	0.0161705	0.0167901	0.00927146	0.0136079	0.00526931
Q16763	Nucleus	0.0465398	0.0859453	0.727392	0.134923	0.00519972	clust10	0.0128796	0.0296615	0.00399868	0.0449429	0.00974345	0.0201819	0.00663613	0.00444094	0.0381301	0.679234	0.0100278	0.0115112	0.0043904	0.0136055	0.0108646	0.0701089	0.0244428	0.00519972
Q17RN3	Nucleus	0.053687	0.127313	0.570136	0.243809	0.00505431	clust10	0.0155466	0.0342322	0.00390819	0.093458	0.00852831	0.0151922	0.00594541	0.00418899	0.0342102	0.524606	0.0113202	0.0142585	0.00419611	0.0269831	0.0120497	0.0252525	0.161069	0.00505431
Q2M389	Nucleus	0.0583061	0.0925694	0.585856	0.257475	0.0057943	clust10	0.0238683	0.029812	0.00462579	0.0213877	0.0203372	0.0342537	0.010854	0.00573679	0.0322146	0.538755	0.0148863	0.0121429	0.00534874	0.0249139	0.0356497	0.16036	0.0190591	0.0057943
Q2VPK5	Nucleus	0.0580454	0.327927	0.369498	0.239189	0.00534002	clust10	0.0146444	0.0393468	0.00405427	0.286406	0.009302	0.0214133	0.00642332	0.00438308	0.0589037	0.299207	0.0113875	0.0142691	0.00437201	0.0239427	0.0103314	0.0268898	0.159384	0.00534002
Q3V6T2	Nucleus	0.059557	0.305509	0.460142	0.169793	0.00499952	clust10	0.0144532	0.041347	0.00375678	0.255877	0.0103973	0.0288573	0.00626686	0.00411025	0.0558023	0.393636	0.0107034	0.013251	0.00405482	0.0218956	0.0100564	0.0285457	0.0919893	0.00499952
Q3ZCQ3	unclassified	0.398934	0.0879233	0.366053	0.139424	0.0076655	unclassified	0.226238	0.165631	0.00706489	0.0322231	0.0171259	0.0193814	0.0119152	0.00727767	0.0612447	0.274744	0.0300635	0.0187081	0.00745171	0.0351534	0.0295887	0.0255544	0.0229677	0.0076655
Q52LJ0	Nucleus	0.0504824	0.0324907	0.749955	0.161353	0.00571843	clust10	0.0335346	0.0118181	0.00512959	0.00976309	0.00578929	0.0060274	0.00597628	0.00493463	0.0939207	0.622187	0.0338479	0.0208206	0.00569669	0.0599379	0.044641	0.0152704	0.0149864	0.00571843
Q53HC9	Nucleus	0.0342723	0.0368755	0.775512	0.148407	0.00493283	clust10	0.0165815	0.0138293	0.00386156	0.014466	0.00571384	0.00734496	0.00526756	0.00408314	0.0356458	0.726725	0.0131417	0.0112954	0.00437668	0.0462898	0.0232142	0.0413351	0.0218962	0.00493283
Q567U6	Nucleus	0.0699051	0.356803	0.439615	0.128547	0.00513058	clust10	0.0161216	0.0498867	0.00389689	0.320135	0.00848713	0.0183539	0.00571666	0.00410988	0.0589094	0.369333	0.0113731	0.0134937	0.00408499	0.0187477	0.00970577	0.0156465	0.066868	0.00513058
Q5HYI8	Nucleus	0.159592	0.145387	0.596451	0.092841	0.0057286	clust10	0.0308628	0.124141	0.00458818	0.0776639	0.0137728	0.0403046	0.00860529	0.00504067	0.159623	0.422402	0.0144264	0.0145971	0.00477197	0.0207554	0.0114515	0.0135654	0.0276996	0.0057286
Q5JTH9	Nucleus	0.048042	0.104674	0.717875	0.12436	0.00504913	clust10	0.0133583	0.0308098	0.00387387	0.0662892	0.00928084	0.0185919	0.00626785	0.00424438	0.0485053	0.659226	0.0101439	0.0125944	0.00420388	0.0181939	0.0103279	0.0353823	0.0436574	0.00504913
Q5K651	Nucleus	0.0530114	0.127223	0.710127	0.104772	0.00486646	clust10	0.0152833	0.0339707	0.00375746	0.0938207	0.00829571	0.0153687	0.00572895	0.00400865	0.0641833	0.635256	0.0106881	0.0121813	0.00395784	0.0184057	0.00942297	0.016655	0.0441493	0.00486646
Q5T0D9	Nucleus	0.0660266	0.164996	0.673505	0.0907272	0.00474507	clust10	0.0166104	0.0457387	0.00367756	0.13359	0.00790065	0.0144816	0.00518626	0.00383815	0.0433303	0.619352	0.0108221	0.0116124	0.00378239	0.0150786	0.00867932	0.0113741	0.0402004	0.00474507
Q5T3F8	Nucleus	0.143678	0.308734	0.399411	0.142361	0.00581509	clust10	0.0221249	0.117031	0.00452224	0.263549	0.0105916	0.0221806	0.00755683	0.00485641	0.105915	0.280599	0.0128967	0.0149659	0.00478905	0.0221344	0.0108552	0.0182834	0.0713335	0.00581509
Q5VIR6	Nucleus	0.0355711	0.0354249	0.808938	0.115006	0.00505977	clust10	0.0172354	0.0143544	0.00398129	0.0125445	0.006215	0.00710619	0.00530169	0.0042575	0.0125161	0.783921	0.0125011	0.0108578	0.0045321	0.0166442	0.0236788	0.0431893	0.016104	0.00505977
Q5VSL9	Nucleus	0.0471113	0.0828104	0.493472	0.371269	0.00533768	clust10	0.0139969	0.028962	0.00415237	0.0381317	0.0118806	0.0207351	0.00729064	0.00477242	0.0338387	0.448378	0.0112556	0.0155623	0.00463343	0.0501763	0.0177688	0.207127	0.0760006	0.00533768
Q5VT25	Nucleus	0.0719024	0.341608	0.445172	0.13611	0.00520747	clust10	0.0171791	0.050795	0.00392823	0.28683	0.011586	0.031926	0.00693439	0.00433135	0.0977194	0.335826	0.0116268	0.0137966	0.0041896	0.0219047	0.0104112	0.0217511	0.0640569	0.00520747
Q5VW36	Nucleus	0.054907	0.226686	0.575671	0.137747	0.00498844	clust10	0.0138467	0.037302	0.00375829	0.187967	0.00896456	0.0198092	0.00589775	0.00404748	0.0555279	0.509781	0.0103619	0.0130043	0.00401197	0.0187015	0.00961898	0.0238402	0.0685703	0.00498844
Q5VYS8	Nucleus	0.241348	0.0974594	0.433891	0.221465	0.00583644	clust10	0.0236525	0.213137	0.00455805	0.0510075	0.0127717	0.0204388	0.00826417	0.00497722	0.0356865	0.385879	0.0123259	0.0159208	0.00503217	0.0355337	0.0140457	0.0584782	0.0924548	0.00583644
Q63HN8	Nucleus	0.0467631	0.0586127	0.782098	0.10762	0.00490632	clust10	0.0154035	0.0275273	0.00383241	0.0282461	0.00802372	0.0123213	0.00585517	0.00416641	0.0235713	0.747668	0.010859	0.0116232	0.00418146	0.0169331	0.0125864	0.032464	0.0298315	0.00490632
Q658Y4	Nucleus	0.0384094	0.0580554	0.775244	0.123394	0.00489647	clust10	0.0140552	0.0205611	0.00379317	0.029816	0.00753634	0.0109561	0.00564766	0.00409933	0.0446016	0.719678	0.0109647	0.0121006	0.00416848	0.0207175	0.0129033	0.0384064	0.0350981	0.00489647
Q66K14	Nucleus	0.047225	0.07819	0.474103	0.395266	0.0052164	clust10	0.0138874	0.029296	0.00404161	0.0369695	0.0110431	0.0184674	0.00708581	0.00462429	0.0308884	0.432072	0.011142	0.0147588	0.00447824	0.0434461	0.0179778	0.256149	0.0584563	0.0052164
Q68CZ2	unclassified	0.06259	0.0854277	0.418194	0.428083	0.00570557	unclassified	0.0206024	0.0374481	0.00453948	0.0297967	0.0164623	0.0241275	0.0096257	0.00541547	0.0818469	0.32209	0.0142565	0.0192782	0.00513631	0.120064	0.0242864	0.193507	0.0658117	0.00570557
Q68DQ2	Nucleus	0.060461	0.24808	0.557807	0.128721	0.00493088	clust10	0.0153257	0.0413884	0.00374689	0.213968	0.00820426	0.0164032	0.0055401	0.00396416	0.0467866	0.500179	0.0108418	0.0128261	0.00394108	0.0170827	0.00982489	0.0168894	0.0681569	0.00493088
Q68EM7	Nucleus	0.0915316	0.188407	0.518767	0.195996	0.00529868	clust10	0.0179095	0.0695554	0.00406671	0.129067	0.014355	0.0327521	0.00764316	0.00458977	0.0842519	0.42272	0.0117945	0.0141469	0.00446566	0.0283821	0.0127733	0.0460904	0.0901377	0.00529868
Q6AI08	Nucleus	0.0424476	0.0803242	0.640672	0.231476	0.00508021	clust10	0.0126106	0.0259484	0.00388857	0.041784	0.00952005	0.0182619	0.00639272	0.00436557	0.0322285	0.598335	0.0101092	0.0118824	0.00431388	0.0207473	0.0131857	0.141068	0.0402785	0.00508021
Q6DN90	Nucleus	0.0440842	0.0835984	0.59009	0.276906	0.00532084	clust10	0.0134955	0.026459	0.00412971	0.0429314	0.0102416	0.0187347	0.00701063	0.00468001	0.0385954	0.540535	0.0109594	0.0135934	0.00461198	0.0276352	0.0156715	0.16684	0.0485539	0.00532084
Q6N075	Nucleus	0.0694047	0.337541	0.467372	0.12058	0.00510284	clust10	0.0164923	0.0489893	0.00392308	0.30186	0.00854283	0.0172773	0.00571507	0.00414575	0.058794	0.397076	0.0115023	0.0127934	0.00411293	0.017747	0.00959092	0.0147735	0.0615619	0.00510284
Q6NUK4	Nucleus	0.125387	0.186483	0.58555	0.0974163	0.00516364	clust10	0.0225283	0.0987954	0.00406363	0.1327	0.0125427	0.0300421	0.00676347	0.00443518	0.0396187	0.533841	0.01209	0.0123006	0.00424007	0.0168478	0.0108145	0.0152736	0.0379398	0.00516364
Q6NXR4	Nucleus	0.0498467	0.113188	0.672646	0.159039	0.00527951	clust10	0.0138892	0.031882	0.00407552	0.0691842	0.0104262	0.0221724	0.00686768	0.00453756	0.0599491	0.602132	0.0105652	0.0133791	0.00446899	0.0238453	0.0114153	0.0501128	0.0558179	0.00527951
Q6P158	Nucleus	0.0372531	0.0578787	0.681161	0.218731	0.00497596	clust10	0.01353	0.0198827	0.00384046	0.0269404	0.00838797	0.0121967	0.00609688	0.00425673	0.0428211	0.6272	0.0111407	0.0141456	0.00431684	0.0403814	0.0169626	0.0928917	0.0500328	0.00497596
Q6P1K8	Nucleus	0.0631411	0.320411	0.468087	0.143258	0.00510236	clust10	0.0153325	0.0439297	0.00387899	0.283091	0.00875924	0.0185235	0.0059008	0.00413699	0.064829	0.392065	0.0111936	0.0131765	0.00411767	0.019954	0.00977309	0.0190628	0.0771738	0.00510236
Q6P2Q9	Nucleus	0.0373757	0.0461337	0.671425	0.240278	0.00478791	clust10	0.0147191	0.0190172	0.00363935	0.0186927	0.00753449	0.00985459	0.00595529	0.00409657	0.0190397	0.641503	0.0108816	0.00972878	0.00414052	0.0166912	0.0192981	0.174942	0.0154772	0.00478791
Q6P3W7	Nucleus	0.0494088	0.0589309	0.813642	0.0731974	0.00482137	clust10	0.0152232	0.0304061	0.00377957	0.0302683	0.007511	0.0117192	0.00541607	0.00401627	0.0270285	0.776074	0.0105391	0.010228	0.00399978	0.0116441	0.00936075	0.0178899	0.0200748	0.00482137
Q6P5R6	Nucleus	0.160872	0.0763764	0.578618	0.176512	0.00762186	clust10	0.0620716	0.0923331	0.00646697	0.0231521	0.0174815	0.0169901	0.0116347	0.00711793	0.0178112	0.53933	0.0214768	0.0118415	0.00736248	0.0213838	0.0464463	0.0776649	0.0118126	0.00762186
Q6PGP7	Nucleus	0.0472445	0.0308735	0.779991	0.136446	0.00544435	clust10	0.0289938	0.0135538	0.00469697	0.00984316	0.00557974	0.00546888	0.00526894	0.00471279	0.0227728	0.735122	0.0220965	0.0148836	0.00513672	0.0369468	0.0409494	0.0227127	0.015817	0.00544435
Q6PJI9	Nucleus	0.0558215	0.316047	0.486832	0.135954	0.00534561	clust10	0.0146643	0.0371098	0.00404746	0.276123	0.00903786	0.0200915	0.00642494	0.00436967	0.0739537	0.401769	0.0111093	0.0135764	0.00433351	0.0166601	0.00992738	0.0252708	0.0661857	0.00534561
Q6VN20	Nucleus	0.0528723	0.203864	0.608416	0.129728	0.00511992	clust10	0.0135851	0.035367	0.00392016	0.162958	0.00950077	0.0207972	0.00632999	0.00427845	0.0530133	0.54499	0.0104124	0.0125436	0.00423126	0.0179701	0.00984584	0.0329895	0.0521477	0.00511992
Q6YHU6	Nucleus	0.043893	0.0791795	0.724529	0.147263	0.00513574	clust10	0.01358	0.0263273	0.00398571	0.0416785	0.00948241	0.0172536	0.00635472	0.00441028	0.0367466	0.677301	0.0104813	0.0124391	0.00439026	0.0200875	0.0122968	0.0572427	0.0408065	0.00513574
Q6ZSZ5	Nucleus	0.0455757	0.0838618	0.542326	0.323023	0.0052128	clust10	0.0134746	0.0280823	0.00401889	0.0423185	0.0106092	0.0196042	0.00681755	0.00451234	0.0393116	0.492114	0.0109007	0.0155758	0.00446984	0.0463172	0.0152405	0.0989801	0.14244	0.0052128
Q6ZTI6	Nucleus	0.195468	0.0886967	0.441355	0.267623	0.00685744	clust10	0.0724722	0.117012	0.00598387	0.0218927	0.0217827	0.0256796	0.0122932	0.00704857	0.023205	0.396693	0.0214573	0.0210887	0.0066301	0.0854632	0.0505101	0.0723653	0.0315656	0.00685744
Q709F0	Nucleus	0.234436	0.246527	0.377641	0.134944	0.00645216	clust10	0.0312017	0.198042	0.0051916	0.187013	0.0149683	0.0297727	0.00908638	0.00568648	0.0861211	0.276862	0.0146582	0.0159597	0.00551234	0.0238721	0.0128209	0.0192926	0.0574867	0.00645216
Q70CQ2	Nucleus	0.066719	0.317387	0.487925	0.122769	0.00520027	clust10	0.0160635	0.0466576	0.00399795	0.276897	0.00948215	0.0204721	0.00623931	0.00429634	0.0717676	0.404717	0.01144	0.0131628	0.00423532	0.0192769	0.00968331	0.0180826	0.0583282	0.00520027
Q71RC2	Nucleus	0.0574465	0.0524146	0.513611	0.369242	0.00728607	clust10	0.0329238	0.0180106	0.0065122	0.0155038	0.0109278	0.0097406	0.00895837	0.00728406	0.0269002	0.458346	0.0283655	0.0376529	0.00756264	0.11905	0.133771	0.0421741	0.029031	0.00728607
Q7KZ85	Nucleus	0.0497227	0.230994	0.49702	0.217092	0.00517131	clust10	0.0133231	0.0324723	0.00392733	0.192325	0.00924486	0.0189464	0.0061409	0.0043364	0.0459976	0.440409	0.0106136	0.0109723	0.00430248	0.0176832	0.01132	0.132618	0.0401965	0.00517131
Q7L2E3	Nucleus	0.151183	0.222158	0.358324	0.260152	0.00818257	clust10	0.0487839	0.0954412	0.00695827	0.0392	0.0654073	0.0894994	0.019164	0.00888674	0.0452951	0.291762	0.0212666	0.0166274	0.00794701	0.0440137	0.048974	0.117878	0.0247124	0.00818257
Q7L311	Nucleus	0.0852058	0.273504	0.5127	0.123325	0.00526492	clust10	0.0174739	0.0637242	0.00400765	0.231727	0.0100543	0.0208812	0.00654377	0.00429782	0.0848051	0.416483	0.0114123	0.0136691	0.00422723	0.0194247	0.00981972	0.0186633	0.057521	0.00526492
Q7L7X3	Nucleus	0.13906	0.116306	0.633269	0.10601	0.00535565	clust10	0.0275371	0.1073	0.00422283	0.0619847	0.0132061	0.0279675	0.00844401	0.00470328	0.145748	0.474082	0.013439	0.0134563	0.00448935	0.0234725	0.0121997	0.0216942	0.0306981	0.00535565
Q7Z2T5	Nucleus	0.0544798	0.0891372	0.777252	0.0743133	0.00481752	clust10	0.0175047	0.033179	0.00379618	0.0589836	0.00769153	0.0129669	0.0055093	0.00398576	0.0718764	0.69393	0.0114457	0.0112839	0.00390958	0.0143324	0.00889192	0.0117663	0.0241293	0.00481752
Q7Z2W4	Nucleus	0.0402	0.0427253	0.749901	0.161839	0.00533555	clust10	0.0190211	0.0169803	0.0041986	0.0143778	0.00738888	0.00961083	0.00673843	0.00460935	0.137056	0.598415	0.0144302	0.0124211	0.00480296	0.0418868	0.0202772	0.0651713	0.0172793	0.00533555
Q7Z3C6	Nucleus	0.0670296	0.27279	0.534678	0.120406	0.00509608	clust10	0.0152584	0.0479105	0.0038607	0.234448	0.00880703	0.019571	0.0058573	0.00410663	0.0575869	0.466293	0.010799	0.0131752	0.00406287	0.0178866	0.00929711	0.0174344	0.0585493	0.00509608
Q7Z3J2	Nucleus	0.0694538	0.180502	0.653629	0.0915581	0.00485615	clust10	0.0175318	0.0481251	0.00379697	0.146925	0.00844683	0.015683	0.00544822	0.0039995	0.0406014	0.601827	0.0112014	0.0114167	0.00392514	0.0142417	0.00893687	0.0119145	0.0411232	0.00485615
Q7Z3U7	Nucleus	0.0477663	0.0742352	0.446781	0.426057	0.00516107	clust10	0.0140149	0.0297393	0.00401214	0.0322068	0.0114764	0.0187826	0.00712991	0.00463943	0.0277358	0.407931	0.0111137	0.0140139	0.00445077	0.0370627	0.0184212	0.31061	0.0414979	0.00516107
Q7Z460	Nucleus	0.050695	0.151631	0.606798	0.185839	0.00503705	clust10	0.0134836	0.033382	0.00382942	0.110102	0.00992062	0.021023	0.00637466	0.00421155	0.0537931	0.542655	0.0103497	0.0135746	0.00417178	0.0257056	0.0112497	0.0434903	0.0876467	0.00503705
Q7Z4F1	Nucleus	0.245841	0.13557	0.51335	0.0996478	0.00559128	clust10	0.0342938	0.207102	0.00444509	0.0865555	0.0122435	0.0247963	0.00723124	0.0047439	0.0388151	0.460945	0.0135902	0.0138307	0.00461994	0.0178519	0.0117544	0.0152028	0.0363881	0.00559128
Q7Z4G1	Nucleus	0.0581992	0.10243	0.487498	0.345999	0.00587347	clust10	0.0173083	0.0362403	0.00465051	0.0576578	0.01188	0.0194063	0.00826823	0.00521777	0.120662	0.354121	0.0127148	0.0172292	0.00517678	0.0569269	0.0153412	0.082571	0.168754	0.00587347
Q7Z4N2	Nucleus	0.342825	0.092238	0.412626	0.145755	0.00655635	clust10	0.0461757	0.291302	0.00534733	0.0340273	0.0156684	0.0269544	0.00971356	0.00587435	0.0375452	0.359054	0.0160265	0.0157471	0.00584631	0.0289745	0.0176679	0.0449241	0.0325955	0.00655635
Q7Z7E8	Nucleus	0.0559971	0.224558	0.57364	0.140771	0.00503465	clust10	0.0135925	0.0385951	0.00380949	0.182664	0.00955162	0.0220971	0.00611196	0.00413316	0.0594684	0.503872	0.0102994	0.0129647	0.00409402	0.0202691	0.00948824	0.0278702	0.0660846	0.00503465
Q86SK9	unclassified	0.269452	0.258743	0.343276	0.122526	0.00600254	clust10	0.0293399	0.23541	0.00470226	0.186627	0.0160007	0.0424589	0.00849438	0.00516251	0.060447	0.269171	0.0136573	0.0151945	0.00498799	0.0218326	0.012032	0.0177494	0.0507298	0.00600254
Q86VS8	Nucleus	0.0413475	0.0706768	0.508019	0.374796	0.00516	clust10	0.014429	0.0229336	0.00398487	0.0317929	0.0105517	0.0167297	0.00704368	0.00455876	0.0463783	0.449806	0.0118348	0.0162194	0.00448714	0.0743593	0.0199762	0.14959	0.110164	0.00516
Q86VX2	Nucleus	0.05459	0.104447	0.743496	0.0927209	0.00474662	clust10	0.0159493	0.0349338	0.00370694	0.0749065	0.00770602	0.0126982	0.00524725	0.00388883	0.0345182	0.69817	0.010808	0.0117728	0.00385806	0.0163982	0.00964396	0.0139387	0.0371091	0.00474662
Q86VY9	Nucleus	0.0926529	0.129493	0.685178	0.0878398	0.00483663	clust10	0.0200867	0.0687705	0.00379572	0.0971835	0.0083576	0.0144649	0.00552516	0.00396193	0.044843	0.629002	0.0113326	0.0117621	0.00389098	0.0153124	0.00890578	0.0114719	0.0364967	0.00483663
Q86W56	Nucleus	0.0502593	0.121884	0.711228	0.111626	0.00500258	clust10	0.0133838	0.0330453	0.00383025	0.0830703	0.00924908	0.019246	0.00614864	0.00417024	0.0476895	0.65348	0.0100582	0.0123773	0.00412011	0.0168468	0.00980266	0.0295318	0.038947	0.00500258
Q86W92	Nucleus	0.175961	0.174383	0.412111	0.231694	0.00585195	clust10	0.0291179	0.142239	0.00460379	0.0744545	0.025448	0.0581133	0.0109235	0.00544349	0.114269	0.283224	0.0146185	0.0170064	0.00515211	0.048958	0.0172669	0.0771392	0.0661714	0.00585195
Q86X83	Nucleus	0.0361071	0.0416239	0.81274	0.104657	0.00487167	clust10	0.0155416	0.016813	0.00375256	0.0172951	0.00635375	0.00850798	0.00542321	0.00404384	0.0132032	0.788263	0.0112742	0.00800589	0.00418385	0.0107261	0.0166416	0.0528273	0.0122727	0.00487167
Q86YV9	Nucleus	0.0552038	0.279407	0.487975	0.17244	0.00497386	clust10	0.0139535	0.0375108	0.00373954	0.24012	0.00908528	0.0202295	0.00593791	0.00403414	0.0647592	0.412561	0.0106546	0.0132692	0.00402078	0.0230336	0.00984461	0.0264766	0.0957955	0.00497386
Q8IUD2	Nucleus	0.0383568	0.0544335	0.511873	0.390325	0.00501215	clust10	0.015444	0.0190183	0.00389444	0.0195799	0.0102893	0.0129515	0.00707106	0.0045417	0.0323453	0.467314	0.0122138	0.0138447	0.00440347	0.0356555	0.0260216	0.284209	0.0261905	0.00501215
Q8IUR0	Nucleus	0.0412892	0.0810913	0.568344	0.304281	0.00499463	clust10	0.0121796	0.0253295	0.00378003	0.0438939	0.00909065	0.0175165	0.00630901	0.00428124	0.0283017	0.530013	0.0100292	0.010625	0.00419127	0.0163445	0.0133331	0.235466	0.024321	0.00499463
Q8IUR7	Nucleus	0.0409856	0.0817369	0.516317	0.355987	0.00497339	clust10	0.013034	0.0241764	0.00377529	0.0394916	0.0108163	0.0201829	0.00686947	0.00437655	0.0264782	0.479498	0.0103409	0.0116098	0.00419766	0.0187288	0.0172142	0.27311	0.031126	0.00497339
Q8IUX4	Nucleus	0.0412561	0.0518165	0.833081	0.0690342	0.00481247	clust10	0.0148655	0.0226313	0.00375925	0.0259087	0.0067624	0.00995442	0.00521554	0.00397541	0.0350791	0.787107	0.0108951	0.00967941	0.00400412	0.0100273	0.00941576	0.0202044	0.0157032	0.00481247
Q8IW35	Nucleus	0.0565827	0.276762	0.512331	0.149278	0.00504614	clust10	0.0137231	0.0390658	0.0037938	0.235455	0.00934187	0.0218329	0.00603417	0.00409765	0.0614632	0.440376	0.0104922	0.0132262	0.00406961	0.0210942	0.00963211	0.0264924	0.0747632	0.00504614
Q8IWA5	Nucleus	0.141903	0.112666	0.644832	0.0943007	0.00629844	clust10	0.0360407	0.100674	0.00518833	0.0599167	0.0133793	0.0248906	0.00891512	0.00556403	0.233078	0.395842	0.0159115	0.0159663	0.00536735	0.0201926	0.012326	0.0143061	0.0261423	0.00629844
Q8IWR0	Nucleus	0.0529527	0.051637	0.830209	0.0604468	0.00475429	clust10	0.0181319	0.0310076	0.00381324	0.0258919	0.00674692	0.0101387	0.00492415	0.0039353	0.0245458	0.794213	0.0114508	0.00968029	0.00389436	0.0104758	0.00866188	0.0104026	0.0173318	0.00475429
Q8IWS0	Nucleus	0.098726	0.128684	0.653254	0.113165	0.0061703	clust10	0.0226162	0.0711609	0.00494885	0.0516	0.0169765	0.0452506	0.00931084	0.00554632	0.137148	0.501751	0.0143558	0.0136557	0.0053934	0.0178438	0.0140653	0.0381064	0.0241006	0.0061703
Q8IWT0	Nucleus	0.0583988	0.0367072	0.835101	0.0648134	0.00497956	clust10	0.0292823	0.0248891	0.00422744	0.0150585	0.00525247	0.00758252	0.00468442	0.00412926	0.0346868	0.783998	0.0164165	0.0101295	0.00419555	0.0119339	0.0127214	0.0101981	0.0156349	0.00497956
Q8IXH7	Nucleus	0.0564701	0.19028	0.625154	0.122962	0.00513456	clust10	0.0137744	0.038761	0.00393463	0.146719	0.00998737	0.0228889	0.00639654	0.00428721	0.0604731	0.554336	0.0103444	0.012651	0.00422373	0.0189706	0.00952128	0.028078	0.0495177	0.00513456
Q8IXJ6	Nucleus	0.0452403	0.0864431	0.713945	0.149154	0.00521756	clust10	0.0131322	0.0280818	0.00402631	0.0460364	0.00980922	0.0194388	0.00667596	0.00448265	0.050166	0.65354	0.0102391	0.0121095	0.00442908	0.0184248	0.0114264	0.0703287	0.0324353	0.00521756
Q8IY81	Nucleus	0.072687	0.341866	0.431441	0.148524	0.00548245	clust10	0.0180672	0.0504134	0.00420638	0.296642	0.0104326	0.0234988	0.00675183	0.0045405	0.111864	0.307218	0.0123582	0.0148598	0.0044508	0.0234296	0.0110253	0.0177776	0.0769806	0.00548245
Q8IYB3	Nucleus	0.0554245	0.0563549	0.823342	0.0601448	0.00473331	clust10	0.0187075	0.0329041	0.00381295	0.0305883	0.00673474	0.0101922	0.0049258	0.0039139	0.0255181	0.786232	0.011592	0.0100535	0.00385732	0.0105326	0.0082591	0.00904754	0.0183947	0.00473331
Q8IZ69	Nucleus	0.0462042	0.126681	0.582615	0.239334	0.00516633	clust10	0.0141497	0.0281309	0.00392362	0.0886584	0.00941291	0.0177784	0.00652496	0.00430652	0.0945325	0.476934	0.0111478	0.0146576	0.00430878	0.0315638	0.0124348	0.0478034	0.128565	0.00516633
Q8IZH2	Nucleus	0.06221	0.270824	0.47839	0.183538	0.00503734	clust10	0.0143955	0.0440291	0.00378543	0.230985	0.00890705	0.0207005	0.00614007	0.00409182	0.061614	0.406064	0.0107119	0.0133842	0.00407968	0.022063	0.00993725	0.0286197	0.105455	0.00503734
Q8N0X7	Nucleus	0.0512209	0.156687	0.430459	0.356559	0.00507477	clust10	0.0140125	0.0333866	0.00382187	0.112611	0.0105131	0.0228517	0.00648877	0.00422224	0.0514311	0.368104	0.0109236	0.0148538	0.00419353	0.039698	0.012471	0.049409	0.235933	0.00507477
Q8N0Z6	Nucleus	0.056322	0.299867	0.474421	0.164377	0.00501336	clust10	0.0137119	0.0388708	0.00373926	0.259495	0.0089752	0.0214904	0.00588349	0.00402359	0.0611408	0.402761	0.0105189	0.0133286	0.00401048	0.0208638	0.00956498	0.0257093	0.0908997	0.00501336
Q8N122	Nucleus	0.0481038	0.0990269	0.698828	0.148874	0.00516771	clust10	0.0132694	0.030868	0.00396629	0.057192	0.00995954	0.02081	0.00664926	0.00441611	0.0386259	0.650024	0.010178	0.0127502	0.00436754	0.0182121	0.0115708	0.0597318	0.0422417	0.00516771
Q8N1B4	Nucleus	0.0417966	0.0521221	0.820891	0.0803617	0.00482908	clust10	0.0155513	0.0224602	0.0037851	0.0258268	0.0068913	0.0100412	0.00533549	0.0040273	0.0197244	0.790177	0.0109893	0.00987111	0.00406803	0.011878	0.0116198	0.0239449	0.0189798	0.00482908
Q8N1G2	Nucleus	0.055752	0.266089	0.470061	0.202728	0.00537043	clust10	0.0150874	0.0365889	0.00407562	0.223304	0.00988704	0.0216843	0.00676107	0.00445296	0.108099	0.350624	0.0113375	0.0143986	0.00441145	0.0274622	0.0106986	0.0297538	0.116003	0.00537043
Q8N1W1	Nucleus	0.0566972	0.311178	0.456696	0.170415	0.00501455	clust10	0.0139679	0.0389793	0.00374998	0.271506	0.00887815	0.0208757	0.00588693	0.00403074	0.0604637	0.385563	0.0106687	0.0133488	0.00402045	0.020987	0.00968098	0.0246408	0.0977368	0.00501455
Q8N335	Nucleus	0.044466	0.0873608	0.68097	0.182029	0.00517376	clust10	0.0126995	0.0278081	0.00395838	0.0474099	0.00959648	0.0193337	0.00659375	0.004427	0.0342264	0.636666	0.0100778	0.0110141	0.00437662	0.0135852	0.0119038	0.11723	0.0239189	0.00517376
Q8N392	Nucleus	0.0412851	0.0808372	0.54184	0.33111	0.00492766	clust10	0.0125484	0.0250091	0.00372759	0.0443468	0.00916379	0.0167339	0.00635662	0.00423614	0.0307314	0.500968	0.0101408	0.0102456	0.00414309	0.0163065	0.0144137	0.259654	0.0263475	0.00492766
Q8N3C0	Nucleus	0.030111	0.047526	0.578526	0.33922	0.00461722	clust10	0.0121481	0.0145157	0.00344723	0.021487	0.00702292	0.00970713	0.00542592	0.00388306	0.024942	0.543052	0.0105326	0.009124	0.0039048	0.0159697	0.0190743	0.276683	0.0144639	0.00461722
Q8N684	Nucleus	0.0605095	0.0873304	0.776196	0.0712525	0.0047117	clust10	0.0175504	0.0392226	0.00373658	0.0591601	0.00720873	0.0120495	0.00505045	0.00386164	0.0329133	0.732195	0.0110872	0.0109593	0.0038	0.0129074	0.00827426	0.00970541	0.0256061	0.0047117
Q8N6R0	Nucleus	0.0476134	0.100565	0.669269	0.17733	0.00522286	clust10	0.0133662	0.030219	0.00402823	0.0588675	0.0102152	0.0203668	0.00663385	0.00448191	0.0431204	0.615761	0.0103875	0.0126108	0.00443685	0.0227373	0.0120807	0.0739793	0.0514847	0.00522286
Q8N6T3	Nucleus	0.103993	0.105273	0.582086	0.203731	0.00491689	clust10	0.0197829	0.0803987	0.00381101	0.0707639	0.00944043	0.0149353	0.00607303	0.00406036	0.0324078	0.538373	0.0113053	0.0140144	0.00407072	0.0310407	0.0122284	0.0231915	0.119185	0.00491689
Q8N9N2	Nucleus	0.0350521	0.0641165	0.585231	0.310816	0.00478469	clust10	0.0130036	0.0184582	0.00359039	0.0294917	0.00889512	0.015338	0.00627707	0.00411471	0.0592772	0.515106	0.0108471	0.00966281	0.00399022	0.0167357	0.0145465	0.248658	0.0172231	0.00478469
Q8NB25	Nucleus	0.0530717	0.135389	0.691485	0.114969	0.00508534	clust10	0.0141873	0.0349608	0.0039237	0.0955558	0.00950795	0.0197524	0.00630771	0.00426469	0.0621226	0.618941	0.010422	0.0125389	0.00420096	0.0190601	0.00975797	0.0247937	0.0446175	0.00508534
Q8NB37	Nucleus	0.0686689	0.109816	0.63262	0.183249	0.00564533	clust10	0.0211089	0.0431035	0.00445648	0.0371557	0.0158553	0.0422353	0.00937334	0.00519683	0.113719	0.504855	0.0140462	0.0138946	0.00496401	0.0356899	0.0176719	0.0677046	0.0433243	0.00564533
Q8NB46	Nucleus	0.0586748	0.331096	0.46425	0.14085	0.00512996	clust10	0.0139643	0.0408653	0.00384523	0.289747	0.00913436	0.0220775	0.00600541	0.00413087	0.0642906	0.389272	0.0106879	0.0133644	0.00410783	0.0194686	0.00940692	0.0234755	0.0710262	0.00512996
Q8NB90	Nucleus	0.0536421	0.244633	0.522456	0.174202	0.00506764	clust10	0.0137287	0.0360609	0.00385257	0.204345	0.00942138	0.0204854	0.00618824	0.00419278	0.0569017	0.454898	0.0106555	0.0132197	0.00417588	0.0237355	0.010337	0.0358217	0.0869124	0.00506764
Q8NBA8	Nucleus	0.0500833	0.0943366	0.73095	0.119218	0.00541219	clust10	0.0128391	0.0330544	0.00418988	0.0487406	0.0108228	0.0232047	0.00697981	0.00458867	0.0472247	0.672881	0.0108442	0.0123729	0.004518	0.0145828	0.0100184	0.0473902	0.030336	0.00541219
Q8NBF6	Nucleus	0.0450564	0.0848348	0.621903	0.242993	0.00521296	clust10	0.0130898	0.0279426	0.00402397	0.0438225	0.0102663	0.0194946	0.00672621	0.00452517	0.0366495	0.574746	0.0105076	0.0136502	0.00446666	0.0287414	0.0140807	0.123078	0.0589758	0.00521296
Q8NBN3	Nucleus	0.133035	0.182984	0.584651	0.0942039	0.00512636	clust10	0.0234026	0.105599	0.00403284	0.132504	0.0120004	0.0276787	0.00644227	0.0043591	0.0420303	0.530435	0.012185	0.0123854	0.00418767	0.0161899	0.0104163	0.0138188	0.0372058	0.00512636
Q8NC42	Nucleus	0.153501	0.314729	0.402965	0.123329	0.00547659	clust10	0.0230159	0.126244	0.00424133	0.262999	0.0117726	0.0283875	0.0070042	0.00456538	0.0490422	0.341445	0.0124776	0.0139439	0.00445149	0.0187989	0.011009	0.0161784	0.0589472	0.00547659
Q8NC54	Nucleus	0.353153	0.130829	0.399211	0.109277	0.00752998	clust10	0.110681	0.235837	0.00663487	0.0387444	0.0274554	0.0451063	0.0121471	0.00737587	0.0606885	0.315953	0.02257	0.0165753	0.00694449	0.0246863	0.0199572	0.0182519	0.0228619	0.00752998
Q8ND04	Nucleus	0.0373334	0.0682934	0.686909	0.202631	0.00483306	clust10	0.0124601	0.0212134	0.00365991	0.036864	0.00798233	0.0135663	0.00581775	0.00406308	0.0297387	0.647076	0.010095	0.0112419	0.00408049	0.0189703	0.0135554	0.12426	0.0305231	0.00483306
Q8NEB9	Nucleus	0.0596191	0.22011	0.578827	0.136418	0.00502607	clust10	0.0144393	0.041361	0.00381883	0.177417	0.0098685	0.0223795	0.00628885	0.00415579	0.0655819	0.502691	0.0105538	0.0128895	0.00409752	0.0200203	0.00975954	0.0260418	0.063609	0.00502607
Q8NEU8	Nucleus	0.056349	0.210153	0.490923	0.23761	0.0049652	clust10	0.0142512	0.0383497	0.00374808	0.160972	0.0108651	0.0277309	0.00642467	0.00415971	0.0475644	0.432709	0.0106493	0.0137641	0.00410034	0.0280464	0.0112749	0.0427479	0.137676	0.0049652
Q8NF91	Nucleus	0.0839993	0.294593	0.493435	0.122986	0.00498667	clust10	0.0174473	0.0627707	0.00378128	0.251228	0.00989876	0.0232432	0.00615446	0.00406876	0.0658178	0.416332	0.0112851	0.0130447	0.00398395	0.0191898	0.00984973	0.0172173	0.0597008	0.00498667
Q8NFF5	Nucleus	0.0574202	0.151415	0.482158	0.303435	0.00557144	clust10	0.0148129	0.0383158	0.00429158	0.103764	0.0110354	0.0247469	0.00713995	0.00472874	0.0489015	0.421948	0.0113088	0.0142582	0.00465337	0.0252864	0.0113635	0.0352661	0.212607	0.00557144
Q8NFG4	Nucleus	0.0491974	0.116441	0.559756	0.269373	0.0052316	clust10	0.0136194	0.031572	0.00400598	0.0744145	0.010193	0.0207274	0.00666525	0.00444105	0.0444989	0.504516	0.0107416	0.0148884	0.00440998	0.0353455	0.0125974	0.0555396	0.146592	0.0052316
Q8NFT8	Nucleus	0.257759	0.0890229	0.553252	0.0943022	0.00566319	clust10	0.0417513	0.211393	0.00461506	0.0416689	0.0124019	0.0228644	0.00718598	0.00490162	0.0372737	0.50125	0.0147282	0.013242	0.00475763	0.0168196	0.0132283	0.0154991	0.0307556	0.00566319
Q8NFU5	Nucleus	0.0429703	0.0265909	0.729195	0.195587	0.00565695	clust10	0.0270543	0.0113024	0.00461369	0.00743968	0.00485221	0.00426573	0.00520671	0.00482653	0.0101783	0.694809	0.0242076	0.0120148	0.00577543	0.021484	0.126645	0.020209	0.00945869	0.00565695
Q8TB03	Nucleus	0.0536923	0.188298	0.614929	0.137991	0.00508987	clust10	0.0135658	0.03623	0.0038965	0.146707	0.00970698	0.0213182	0.00630877	0.00425693	0.0557362	0.54884	0.0103527	0.012737	0.00420788	0.0202979	0.00989656	0.0352328	0.0556192	0.00508987
Q8TB72	Nucleus	0.0549811	0.173346	0.646472	0.120088	0.00511176	clust10	0.0146746	0.0363818	0.00392474	0.134109	0.00929585	0.0194357	0.0062595	0.00424655	0.0759618	0.559836	0.0106749	0.012846	0.00418901	0.0203679	0.00973187	0.0226593	0.0502944	0.00511176
Q8TBC3	Nucleus	0.0502659	0.0571871	0.729753	0.157865	0.00492901	clust10	0.0169657	0.02949	0.00381018	0.0254639	0.0084452	0.0127728	0.00625673	0.00424838	0.0322777	0.685943	0.0115321	0.00973634	0.00426844	0.0188851	0.0161461	0.0880158	0.0208135	0.00492901
Q8TBX8	Nucleus	0.0381552	0.0682426	0.452258	0.436291	0.00505286	clust10	0.0135737	0.0207101	0.00387146	0.0294364	0.0104434	0.016561	0.007289	0.00451275	0.0488118	0.391769	0.0116777	0.0125802	0.00433902	0.0268035	0.0209198	0.338433	0.0332151	0.00505286
Q8TCE6	Nucleus	0.0661963	0.182677	0.542901	0.203063	0.00516282	clust10	0.0171659	0.044986	0.00404441	0.142953	0.0100845	0.0190957	0.0062008	0.00434325	0.0457501	0.485547	0.0116036	0.012751	0.00425906	0.0214276	0.0100897	0.0180678	0.136468	0.00516282
Q8TCZ2	Nucleus	0.0926841	0.101671	0.702024	0.0972939	0.00632665	clust10	0.0346586	0.0527676	0.00525799	0.047766	0.0136214	0.0252715	0.0092971	0.00571502	0.297497	0.387341	0.0171869	0.0156744	0.00543873	0.0247399	0.0138021	0.0140227	0.0236161	0.00632665
Q8TD43	Nucleus	0.142057	0.268673	0.435833	0.147604	0.00583343	clust10	0.0214497	0.116041	0.00456579	0.18297	0.0172279	0.054226	0.00905792	0.00519064	0.0588837	0.364351	0.0125988	0.0143606	0.0049584	0.0221534	0.0124742	0.0364228	0.0572345	0.00583343
Q8TDD1	Nucleus	0.0586837	0.16074	0.608388	0.166648	0.00554044	clust10	0.0187629	0.0356205	0.00430033	0.119913	0.0101951	0.0186984	0.00725393	0.00467944	0.196645	0.398942	0.0128	0.0155796	0.00460228	0.0306198	0.0122559	0.0222316	0.0813589	0.00554044
Q8TDN6	Nucleus	0.0549044	0.118996	0.741806	0.0793997	0.00489433	clust10	0.0170881	0.0339997	0.00381664	0.0816521	0.00898203	0.0182313	0.00601972	0.00411066	0.075795	0.654771	0.0112393	0.0115523	0.00399307	0.0134333	0.0093795	0.0136003	0.0274412	0.00489433
Q8TEB1	Nucleus	0.0398806	0.0403954	0.832627	0.0818937	0.0052033	clust10	0.0188582	0.016906	0.0041164	0.0161315	0.00583195	0.00833979	0.0057813	0.00431082	0.100282	0.718304	0.014041	0.00942238	0.00448667	0.01284	0.0135184	0.0313524	0.0102739	0.0052033
Q8WTW3	Nucleus	0.0537949	0.183332	0.563527	0.194332	0.00501334	clust10	0.013629	0.0363661	0.00379985	0.13933	0.0102201	0.0232966	0.00631627	0.00416941	0.0539146	0.499206	0.0104067	0.0135128	0.00413264	0.0263256	0.0108002	0.0381627	0.101398	0.00501334
Q8WU90	Nucleus	0.0693712	0.0363769	0.64926	0.238583	0.0064091	clust10	0.0489152	0.0146286	0.00582733	0.00886318	0.00736982	0.00646634	0.00761417	0.00606335	0.0273916	0.578852	0.0430165	0.0187935	0.00686124	0.0398146	0.134098	0.0265214	0.0124944	0.0064091
Q8WV92	Nucleus	0.066726	0.326791	0.464838	0.13618	0.00546447	clust10	0.0154449	0.0471169	0.00416418	0.283964	0.00971332	0.0221998	0.00644593	0.00446779	0.0767839	0.376699	0.0113551	0.014206	0.00442387	0.0198636	0.00983552	0.021388	0.0664634	0.00546447
Q8WWH5	Nucleus	0.0504086	0.110766	0.424332	0.40874	0.00575293	clust10	0.0156644	0.0302548	0.00448938	0.0683937	0.0106399	0.0194086	0.00735059	0.00497336	0.0623004	0.349582	0.01245	0.0168399	0.00494918	0.0481826	0.0149676	0.059015	0.264786	0.00575293
Q8WWY3	Nucleus	0.0436977	0.0992318	0.557811	0.294258	0.00500151	clust10	0.0129837	0.0269266	0.00378737	0.0609407	0.0095167	0.0182223	0.00631727	0.00423483	0.0431588	0.504269	0.0103833	0.012862	0.00415106	0.0257329	0.0127993	0.170328	0.0683842	0.00500151
Q8WX92	Nucleus	0.143428	0.272865	0.427281	0.149837	0.00658857	clust10	0.0217823	0.116395	0.00525092	0.154659	0.0223824	0.0791137	0.0106392	0.00607087	0.0469366	0.367034	0.01331	0.0157209	0.00575794	0.0228918	0.0145375	0.0424938	0.0484353	0.00658857
Q8WXE0	Nucleus	0.0497022	0.121926	0.549539	0.273864	0.00496815	clust10	0.0138926	0.0320353	0.00377427	0.0832666	0.00958659	0.0187295	0.00620279	0.00414074	0.0464295	0.492467	0.0106427	0.0143344	0.00413214	0.0340991	0.0122359	0.0430849	0.165978	0.00496815
Q8WXF7	Nucleus	0.179413	0.188445	0.520723	0.106082	0.00533714	clust10	0.0248058	0.150473	0.00413383	0.13136	0.0132518	0.0317596	0.00754059	0.00453355	0.0716838	0.436595	0.0124446	0.0132763	0.00436219	0.0191326	0.0109501	0.0189626	0.0393981	0.00533714
Q8WXX5	Nucleus	0.0550591	0.154819	0.641456	0.143452	0.00521381	clust10	0.014135	0.0369437	0.00398032	0.104743	0.0111646	0.0278321	0.006657	0.00442211	0.0382323	0.592697	0.0105271	0.0123528	0.00434693	0.0153527	0.0112063	0.0608893	0.0393037	0.00521381
Q8WYA6	Nucleus	0.0500378	0.0954522	0.711636	0.137606	0.00526772	clust10	0.0142376	0.0317339	0.00406621	0.045932	0.0114427	0.0262209	0.00725233	0.00460425	0.0589285	0.642082	0.0106254	0.0113892	0.00447022	0.0158409	0.0116186	0.067138	0.0271493	0.00526772
Q92503	Nucleus	0.0522559	0.133606	0.645336	0.163431	0.0053706	clust10	0.0145218	0.0335899	0.00414422	0.0912355	0.0100517	0.0208276	0.00692523	0.00456626	0.0820362	0.552369	0.0109303	0.0137741	0.00451343	0.0246868	0.0113834	0.0420105	0.0670629	0.0053706
Q92522	Nucleus	0.0581355	0.0355022	0.832139	0.0689947	0.00522878	clust10	0.0334816	0.0200801	0.00457382	0.0146067	0.00489958	0.0068237	0.00482197	0.00435023	0.026772	0.784158	0.0212091	0.00870825	0.00451379	0.0138365	0.0167462	0.014078	0.011112	0.00522878
Q92526	unclassified	0.0480062	0.0476418	0.429296	0.469445	0.00561096	unclassified	0.0183626	0.0251065	0.00453718	0.0149582	0.0102638	0.0100831	0.00723716	0.00509947	0.0155208	0.400062	0.0137134	0.0188506	0.0050445	0.0878311	0.0269886	0.307883	0.0228465	0.00561096
Q92600	Nucleus	0.0349236	0.0333189	0.717849	0.208519	0.00538948	clust10	0.0190781	0.0116434	0.00420206	0.00948523	0.0064345	0.00652864	0.00614028	0.00473023	0.0147463	0.686962	0.0161407	0.0103877	0.00518624	0.0202293	0.0786787	0.083401	0.0106366	0.00538948
Q92615	Nucleus	0.0431895	0.0436048	0.735288	0.172927	0.00499136	clust10	0.0213279	0.0177505	0.00411106	0.0200592	0.00648999	0.00751327	0.00525998	0.00428237	0.0275491	0.69248	0.0152587	0.0173447	0.00445588	0.059582	0.0243819	0.0166269	0.0505354	0.00499136
Q92769	Nucleus	0.0572991	0.219855	0.474235	0.24337	0.00524089	clust10	0.0150168	0.0382829	0.00399941	0.177315	0.00970244	0.0219764	0.00652702	0.00433472	0.075838	0.387294	0.011103	0.0136322	0.00429509	0.0233115	0.00989383	0.023702	0.168535	0.00524089
Q92878	Nucleus	0.0657305	0.343372	0.457877	0.127856	0.00516401	clust10	0.0159104	0.0459059	0.00391424	0.306872	0.00843213	0.018111	0.0058231	0.00413405	0.0719519	0.374564	0.0113614	0.0135888	0.0041044	0.0190831	0.0095485	0.0160803	0.0654511	0.00516401
Q92879	Nucleus	0.0499953	0.0609914	0.647174	0.235992	0.00584674	clust10	0.0219211	0.0233887	0.00468546	0.0283935	0.0084657	0.0118337	0.00727836	0.00502011	0.234762	0.395667	0.0167456	0.0194088	0.00517046	0.0885841	0.0208144	0.0256675	0.0763471	0.00584674
Q92945	Nucleus	0.0560973	0.075993	0.721712	0.140564	0.00563396	clust10	0.023213	0.02837	0.00451424	0.0446496	0.00825392	0.0118164	0.00655501	0.00471807	0.274978	0.431921	0.0148128	0.015993	0.00475031	0.0404568	0.0140064	0.014693	0.0506642	0.00563396
Q92995	Nucleus	0.0531156	0.222049	0.485734	0.234165	0.00493657	clust10	0.0136933	0.0357081	0.0037141	0.182249	0.00936813	0.0204289	0.0059775	0.00402532	0.0552595	0.419901	0.010573	0.0134985	0.00402459	0.026772	0.0104096	0.0327572	0.146703	0.00493657
Q93100	Nucleus	0.0503099	0.145063	0.632417	0.16715	0.00505942	clust10	0.0133238	0.0331396	0.00384659	0.103546	0.00980224	0.0211705	0.00631916	0.00422476	0.0484957	0.573711	0.0102103	0.0134086	0.00418924	0.0230366	0.011104	0.0418858	0.0735259	0.00505942
Q969U7	Nucleus	0.0506061	0.209891	0.382389	0.351605	0.00550843	clust10	0.0153994	0.0309846	0.00422212	0.170418	0.00949731	0.0184412	0.00688137	0.00465243	0.103624	0.266472	0.0122935	0.016652	0.00466591	0.0605355	0.0135759	0.0622369	0.193939	0.00550843
Q96AJ9	Nucleus	0.0795153	0.300432	0.496554	0.118111	0.00538758	clust10	0.0190894	0.0562636	0.00416228	0.254289	0.010505	0.0246952	0.00648424	0.00445807	0.113858	0.370402	0.0122939	0.0141388	0.00435749	0.0193878	0.0104318	0.015714	0.0540811	0.00538758
Q96AX1	Nucleus	0.0698655	0.306142	0.488474	0.13044	0.00507863	clust10	0.0160382	0.0499806	0.00384666	0.268288	0.00868545	0.0191532	0.00592542	0.00409	0.0715677	0.405776	0.0111306	0.0133089	0.0040493	0.0194468	0.0096062	0.0172169	0.0668117	0.00507863
Q96BH1	Nucleus	0.100579	0.091086	0.491012	0.30622	0.011103	clust10	0.0651349	0.0246596	0.0107845	0.016329	0.0202924	0.0179539	0.0251903	0.0113204	0.101482	0.251898	0.137633	0.0295583	0.0130464	0.036398	0.151068	0.0532646	0.0228842	0.011103
Q96C45	Nucleus	0.0564482	0.202137	0.612655	0.123657	0.00510275	clust10	0.0137088	0.0388535	0.00388591	0.158982	0.00980862	0.0228414	0.00628384	0.00422146	0.0595819	0.5428	0.0102731	0.0127941	0.00416348	0.0185523	0.00944149	0.026693	0.0520122	0.00510275
Q96CT7	Nucleus	0.140368	0.128353	0.459404	0.264857	0.00701793	clust10	0.0487957	0.0856707	0.00590158	0.022793	0.0350436	0.047677	0.0154295	0.00740979	0.0356401	0.40467	0.0190935	0.0168215	0.00678329	0.0656501	0.0476702	0.102321	0.0256108	0.00701793
Q96CW5	Nucleus	0.0327354	0.052333	0.743285	0.166826	0.00482024	clust10	0.0126362	0.0164334	0.0036658	0.0252793	0.00700992	0.0103953	0.00561326	0.00403524	0.027684	0.705167	0.0104341	0.00991116	0.00412445	0.0168723	0.0148262	0.100437	0.0206551	0.00482024
Q96D09	Nucleus	0.0449801	0.0811266	0.707492	0.160978	0.00542311	clust10	0.0129884	0.0280101	0.00398162	0.0434634	0.00887323	0.0177898	0.00666941	0.00433076	0.0404145	0.655761	0.0113164	0.0142737	0.00431714	0.0216523	0.0115993	0.0669728	0.0421632	0.00542311
Q96D46	Nucleus	0.0432652	0.0694674	0.576644	0.305252	0.00537101	clust10	0.0161774	0.0229035	0.00418429	0.0312709	0.0106119	0.0153864	0.00743531	0.00476282	0.095996	0.467744	0.0129041	0.0171541	0.00474094	0.0785891	0.0206668	0.114313	0.0697878	0.00537101
Q96EC8	Nucleus	0.0508679	0.0393549	0.842856	0.0620723	0.00484859	clust10	0.0237223	0.0231581	0.00398759	0.0181829	0.00504963	0.00765577	0.00450201	0.00396465	0.0162164	0.812696	0.0139435	0.00823737	0.00403853	0.00957758	0.0119407	0.0145792	0.0136989	0.00484859
Q96EE3	Nucleus	0.0648934	0.0920416	0.668014	0.169514	0.00553721	clust10	0.0205424	0.0399684	0.00438271	0.056173	0.00956733	0.0142846	0.00722373	0.00479288	0.0782227	0.576881	0.0129101	0.0146217	0.0047932	0.0234581	0.0144016	0.0496644	0.062575	0.00553721
Q96EP0	Nucleus	0.0480875	0.127426	0.589465	0.230009	0.00501288	clust10	0.0133135	0.0309646	0.0038094	0.0859097	0.0101192	0.0207535	0.00642185	0.00422148	0.0460491	0.533056	0.01036	0.0139964	0.00418373	0.0296251	0.012457	0.0573805	0.112366	0.00501288
Q96F07	Nucleus	0.0386345	0.0460724	0.7389	0.1715	0.00489274	clust10	0.0160692	0.018769	0.00379635	0.0188783	0.00729766	0.0096748	0.00600501	0.00421666	0.0236371	0.703618	0.0116454	0.0112055	0.00430014	0.0231952	0.0189278	0.0957622	0.0181092	0.00489274
Q96F86	Nucleus	0.0470799	0.102108	0.542669	0.302895	0.00524832	clust10	0.0147841	0.0282089	0.00408683	0.0654387	0.00965618	0.016011	0.00651516	0.00448734	0.050943	0.48022	0.0115063	0.0150096	0.00449077	0.041156	0.0130163	0.0479412	0.181281	0.00524832
Q96FJ0	Nucleus	0.0879908	0.125338	0.69441	0.0873869	0.0048743	clust10	0.0188828	0.0652813	0.00382664	0.0937829	0.00777289	0.0143366	0.00545761	0.00398768	0.0396021	0.643604	0.0112044	0.0118822	0.00392354	0.0149511	0.00891113	0.011718	0.0360009	0.0048743
Q96G01	Nucleus	0.061356	0.0451274	0.812614	0.0759337	0.00496858	clust10	0.029016	0.02811	0.00422994	0.0204739	0.00635779	0.00887799	0.00516872	0.00424903	0.022496	0.773778	0.01634	0.0110047	0.00424035	0.0157476	0.0134544	0.00988003	0.0216067	0.00496858
Q96G03	Nucleus	0.0534611	0.131903	0.683222	0.125604	0.00580948	clust10	0.016347	0.0325654	0.00454878	0.0894805	0.0103428	0.0194593	0.00762955	0.00499101	0.167585	0.503711	0.0119252	0.0142672	0.00490305	0.0219348	0.0110721	0.0309	0.0425274	0.00580948
Q96GK7	unclassified	0.0991222	0.38054	0.343088	0.170431	0.0068196	clust10	0.0234978	0.0702168	0.00540759	0.0755282	0.0384634	0.246419	0.0135593	0.00656948	0.0589775	0.269355	0.0147548	0.0142585	0.00609914	0.0222482	0.018979	0.0827819	0.026064	0.0068196
Q96HP8	Nucleus	0.0321261	0.0396728	0.69669	0.226741	0.00476943	clust10	0.0136554	0.014813	0.00365775	0.0154378	0.00667025	0.00822669	0.00531324	0.00402478	0.0140087	0.671719	0.0109629	0.0111551	0.00416656	0.0201976	0.0223466	0.152717	0.0161581	0.00476943
Q96I24	Nucleus	0.0480112	0.0415517	0.476412	0.428585	0.00544017	clust10	0.0266736	0.0167922	0.0045454	0.0118045	0.00941829	0.00867164	0.00664147	0.00501581	0.0349996	0.422253	0.0191594	0.0265959	0.00502789	0.274859	0.0446084	0.0261095	0.0513837	0.00544017
Q96II8	Nucleus	0.0607043	0.295942	0.485198	0.153019	0.0051365	clust10	0.014523	0.0423135	0.00386775	0.254045	0.00966608	0.0218974	0.00616414	0.00416964	0.071734	0.402583	0.0108811	0.013501	0.00413867	0.0216731	0.00981867	0.0248512	0.0790361	0.0051365
Q96JB2	Nucleus	0.0626053	0.0959275	0.660479	0.175665	0.00532389	clust10	0.0160571	0.0424025	0.00414563	0.044049	0.0127571	0.0267724	0.00762381	0.00472516	0.0422548	0.607189	0.0110346	0.013021	0.00458389	0.0252501	0.0146475	0.071407	0.0467554	0.00532389
Q96JG6	Nucleus	0.0438825	0.0603522	0.806647	0.0842885	0.00482944	clust10	0.0144568	0.0256622	0.00376355	0.0322342	0.00736318	0.0113389	0.00540431	0.00401164	0.0294258	0.76665	0.0105711	0.0110786	0.00403276	0.0138199	0.0100803	0.0205788	0.0246981	0.00482944
Q96JH7	Nucleus	0.0461798	0.084676	0.506092	0.357638	0.00541464	clust10	0.0136812	0.0282841	0.00421452	0.0410965	0.0114304	0.0201623	0.00719436	0.00479242	0.0370658	0.457735	0.0112907	0.0159093	0.0047084	0.0536601	0.0168582	0.164429	0.102072	0.00541464
Q96JJ3	Nucleus	0.0426494	0.0336942	0.77968	0.138464	0.00551244	clust10	0.0247426	0.0134175	0.00448926	0.00934111	0.00623801	0.00712362	0.00616535	0.00482607	0.0215442	0.739354	0.0187811	0.0108894	0.00531378	0.0210283	0.0525926	0.0376515	0.0109889	0.00551244
Q96K17	Nucleus	0.0955684	0.0446776	0.708367	0.144443	0.00694456	clust10	0.0672112	0.0223326	0.00602458	0.0117094	0.00870996	0.00893608	0.00885145	0.00647072	0.0228829	0.64972	0.0357636	0.009239	0.00703367	0.0168298	0.0642576	0.0380098	0.00907298	0.00694456
Q96K49	Nucleus	0.101204	0.35436	0.408902	0.129965	0.00556886	clust10	0.0201451	0.0767188	0.00433989	0.30382	0.0116084	0.0272344	0.00699021	0.00470736	0.0666899	0.329639	0.0125728	0.0141174	0.00457294	0.0207348	0.0109272	0.0167648	0.0628478	0.00556886
Q96KB5	Nucleus	0.0429644	0.0849896	0.628806	0.238139	0.00510064	clust10	0.0129525	0.0261199	0.00389195	0.0447179	0.00981264	0.019399	0.00664379	0.00441629	0.0339223	0.58462	0.0102636	0.0117547	0.00434095	0.0189731	0.0137124	0.156599	0.0327591	0.00510064
Q96LR5	Nucleus	0.0514805	0.15336	0.658673	0.130818	0.00566845	clust10	0.0158053	0.0312633	0.00441193	0.112214	0.00999919	0.0188351	0.00745643	0.00485577	0.153534	0.493497	0.011642	0.0131278	0.00478113	0.0179405	0.0108971	0.0389392	0.0451319	0.00566845
Q96M27	Nucleus	0.090748	0.0457258	0.565759	0.290791	0.00697636	clust10	0.0681106	0.0157203	0.00691712	0.0121793	0.00930438	0.00871123	0.00853642	0.00699447	0.0317779	0.478569	0.0554125	0.044735	0.00746637	0.0889806	0.102104	0.0193366	0.0281682	0.00697636
Q96MW5	Nucleus	0.0529579	0.172272	0.63988	0.1299	0.00498962	clust10	0.013315	0.035858	0.00378489	0.131445	0.00942166	0.021179	0.00610839	0.00411807	0.0513874	0.578425	0.0100678	0.0126218	0.00407201	0.0178797	0.00949745	0.0289518	0.0568773	0.00498962
Q96N67	Nucleus	0.0689346	0.100203	0.627633	0.198065	0.00516465	clust10	0.0175263	0.0473863	0.0040221	0.050411	0.0125962	0.0251384	0.00749629	0.00456071	0.0437827	0.57238	0.0114702	0.014214	0.00442693	0.0317829	0.0147156	0.0472639	0.0856616	0.00516465
Q96P48	Nucleus	0.0542734	0.162051	0.585703	0.192762	0.00521093	clust10	0.0155078	0.0347589	0.00400672	0.12344	0.00930879	0.0185203	0.00643788	0.00434339	0.0887817	0.485603	0.0113185	0.014076	0.0043049	0.0267903	0.0108872	0.025126	0.111578	0.00521093
Q96PY5	Nucleus	0.320176	0.119475	0.41388	0.139693	0.00677537	clust10	0.0785518	0.23592	0.00570496	0.0255692	0.0300954	0.0438289	0.0133084	0.0066733	0.103339	0.289335	0.0212059	0.0164799	0.00625097	0.0340876	0.0250281	0.0386284	0.0192184	0.00677537
Q96PZ0	Nucleus	0.0415834	0.0804382	0.725717	0.147118	0.00514333	clust10	0.01276	0.0248863	0.00393701	0.0432071	0.00906758	0.0173303	0.00646237	0.00437078	0.0506256	0.664892	0.0101999	0.0110279	0.00434686	0.0141505	0.0111916	0.0817689	0.0246319	0.00514333
Q96Q15	Nucleus	0.0595428	0.323705	0.467665	0.144051	0.00503595	clust10	0.0142599	0.0415026	0.00378034	0.284566	0.00881034	0.0204285	0.00585557	0.00404474	0.0634242	0.393493	0.0107474	0.0132246	0.00402988	0.0200683	0.00945672	0.0218405	0.0754314	0.00503595
Q96QR8	Nucleus	0.0416349	0.0744065	0.764337	0.114678	0.00494344	clust10	0.0127513	0.0251062	0.00377742	0.0407232	0.00833853	0.0153154	0.00589095	0.00413846	0.0308399	0.723603	0.00989443	0.00942028	0.00414895	0.010703	0.0108408	0.0597216	0.0198434	0.00494344
Q96R06	Nucleus	0.0572626	0.284358	0.509376	0.143923	0.00508048	clust10	0.0138227	0.0396156	0.00382438	0.242687	0.00937996	0.0220846	0.00607777	0.00412803	0.0625243	0.436311	0.010541	0.0132138	0.00409565	0.0205954	0.00960745	0.0257264	0.0706843	0.00508048
Q96RQ1	Nucleus	0.362427	0.129738	0.402328	0.0986428	0.00686437	clust10	0.0756637	0.280958	0.00580523	0.0427823	0.0250156	0.0432452	0.012205	0.00648971	0.0942263	0.288256	0.0198458	0.0161069	0.00614287	0.0235322	0.0155259	0.0172393	0.0200956	0.00686437
Q96S44	Nucleus	0.0566471	0.243167	0.35242	0.342364	0.00540109	clust10	0.0146742	0.0378606	0.00411233	0.199651	0.0101284	0.0222692	0.00664559	0.00447293	0.0553311	0.28558	0.0115087	0.0150381	0.00446862	0.0305626	0.0111884	0.0339449	0.247162	0.00540109
Q96S55	Nucleus	0.0419479	0.0782596	0.520905	0.353666	0.005222	clust10	0.0129891	0.0249222	0.00403656	0.0389512	0.0099104	0.0180099	0.00678811	0.0046	0.0348076	0.475322	0.0107749	0.0131879	0.00448571	0.0299485	0.0159018	0.246005	0.0441369	0.005222
Q96SB4	Nucleus	0.0418299	0.0403321	0.545673	0.363351	0.00881372	clust10	0.020351	0.0145732	0.00690565	0.00932833	0.00809585	0.00723141	0.00871171	0.00696476	0.0202599	0.468153	0.0572606	0.0121093	0.0113941	0.0181991	0.224838	0.082785	0.0140253	0.00881372
Q96SL1	Nucleus	0.205505	0.071738	0.613337	0.103882	0.00553916	clust10	0.0343137	0.166735	0.00445608	0.0383128	0.00854139	0.0134936	0.00677461	0.00461552	0.0497706	0.549658	0.0139081	0.012038	0.00471768	0.0188074	0.0120836	0.0286716	0.0275635	0.00553916
Q99459	Nucleus	0.0566399	0.101211	0.757465	0.0798899	0.00479393	clust10	0.0158477	0.0370496	0.00374268	0.069769	0.00794251	0.014161	0.00539624	0.0039425	0.0485199	0.69827	0.0106753	0.0113195	0.00388567	0.0144757	0.00854053	0.0126625	0.029006	0.00479393
Q99523	Nucleus	0.0719933	0.363731	0.432555	0.126577	0.005144	clust10	0.0163169	0.0517689	0.00390748	0.327659	0.00837663	0.0178316	0.00574417	0.00411973	0.0633364	0.35777	0.011448	0.0134028	0.00409815	0.0183083	0.00965643	0.015556	0.0655549	0.005144
Q99570	Nucleus	0.055392	0.146051	0.651651	0.141864	0.00504218	clust10	0.0145499	0.0369945	0.0038476	0.104159	0.0099855	0.0212763	0.00640586	0.00422517	0.0577219	0.583368	0.0105605	0.0131995	0.0041602	0.0216623	0.0108445	0.0301707	0.0618263	0.00504218
Q99575	Nucleus	0.0635422	0.343946	0.442631	0.144699	0.00518141	clust10	0.0155774	0.0440579	0.003907	0.305833	0.008717	0.0192777	0.00595977	0.00415791	0.0804019	0.350919	0.0113108	0.0136914	0.00413563	0.020433	0.00971536	0.0183726	0.0783513	0.00518141
Q99685	Nucleus	0.0817293	0.242207	0.448026	0.221623	0.00641448	clust10	0.021037	0.0556166	0.00507568	0.0679684	0.0299057	0.125556	0.012542	0.00623493	0.0613747	0.372608	0.014043	0.0130573	0.00573009	0.0219749	0.0204095	0.134821	0.0256305	0.00641448
Q99707	Nucleus	0.047113	0.0977285	0.600528	0.249416	0.00521427	clust10	0.01341	0.0296987	0.00400428	0.0560687	0.0101811	0.0203036	0.00670965	0.00446538	0.040051	0.549874	0.0106035	0.0147958	0.00443311	0.0338711	0.0133449	0.0702758	0.112695	0.00521427
Q99729	Nucleus	0.0496569	0.0754164	0.784353	0.0856386	0.0049347	clust10	0.0175433	0.0282338	0.00387972	0.0406553	0.0087891	0.0155394	0.00620702	0.00422557	0.0765602	0.695966	0.0118271	0.0115154	0.00412692	0.015858	0.0105933	0.0177088	0.0258361	0.0049347
Q99747	Nucleus	0.0853447	0.18596	0.585853	0.137464	0.00537866	clust10	0.0211734	0.0599739	0.0041975	0.145966	0.00978613	0.0185944	0.00707325	0.00454084	0.161688	0.411676	0.0124884	0.0140765	0.00446494	0.0252498	0.0109404	0.0201568	0.0625752	0.00537866
Q99848	Nucleus	0.242469	0.0959362	0.556777	0.0987661	0.00605179	clust10	0.0361769	0.201421	0.00487106	0.0355286	0.0125448	0.0338621	0.00857276	0.00542796	0.0392147	0.502866	0.0146967	0.0131984	0.00526753	0.0165174	0.0151597	0.0294301	0.0191929	0.00605179
Q9BPZ7	Nucleus	0.0547756	0.206576	0.610813	0.122643	0.0051929	clust10	0.0137609	0.0370741	0.0039406	0.163765	0.00975569	0.0224319	0.00633911	0.00428383	0.0617427	0.538696	0.0103742	0.013067	0.00422545	0.0177589	0.00961076	0.0270993	0.0508815	0.0051929
Q9BQ75	Nucleus	0.0474222	0.0783924	0.693094	0.174122	0.00696942	clust10	0.0173947	0.024442	0.00558551	0.0367752	0.00992391	0.016659	0.00889398	0.00614039	0.289793	0.388243	0.0150583	0.0148599	0.00622079	0.0233088	0.0157932	0.089891	0.0240483	0.00696942
Q9BQG0	Nucleus	0.052765	0.0453297	0.813606	0.0820946	0.00620456	clust10	0.0265774	0.0210592	0.00512843	0.0176337	0.00631772	0.0100031	0.00630765	0.00506761	0.368818	0.426664	0.0181246	0.0146139	0.00528781	0.0183369	0.0156105	0.0139204	0.0143251	0.00620456
Q9BRJ6	Nucleus	0.0409697	0.0269726	0.844622	0.0820103	0.00542527	clust10	0.0241817	0.0124848	0.00430321	0.00957212	0.00395152	0.00472907	0.00445448	0.00426544	0.00961814	0.817075	0.0179288	0.0063407	0.00490099	0.0129253	0.03329	0.0182009	0.00635238	0.00542527
Q9BRP1	unclassified	0.0453089	0.0844543	0.333036	0.531957	0.00524386	unclassified	0.0140308	0.0272528	0.0040253	0.0410564	0.0120949	0.0195676	0.0071184	0.00461709	0.0313945	0.289897	0.0117451	0.0186634	0.004514	0.116509	0.0189823	0.134586	0.238702	0.00524386
Q9BRS2	Nucleus	0.0517371	0.0926407	0.687172	0.163217	0.00523341	clust10	0.0138909	0.0337954	0.00405091	0.0514613	0.0101707	0.0197806	0.00672918	0.00449881	0.0442601	0.632534	0.0103771	0.0127449	0.0044518	0.0217685	0.0115026	0.0688477	0.0439016	0.00523341
Q9BRT8	Nucleus	0.0426611	0.0897411	0.551661	0.310829	0.00510783	clust10	0.0126636	0.0261009	0.00389656	0.0506977	0.00967254	0.0183585	0.00659693	0.00441545	0.0300919	0.511166	0.0104037	0.0119515	0.00432094	0.0196275	0.0145116	0.226851	0.033566	0.00510783
Q9BRX2	Nucleus	0.0535271	0.0606394	0.716818	0.163953	0.00506271	clust10	0.0171007	0.0324979	0.00392854	0.0241785	0.00948831	0.0157748	0.00679334	0.00440446	0.0230927	0.682302	0.0114237	0.0108195	0.00439654	0.0214166	0.0171886	0.0908255	0.019306	0.00506271
Q9BRZ2	Nucleus	0.0406656	0.0767222	0.72791	0.149673	0.00502911	clust10	0.0128263	0.0239818	0.0038575	0.0409996	0.00894745	0.0163039	0.00619711	0.00427415	0.0389006	0.678862	0.0101477	0.0113423	0.00426555	0.017103	0.0119465	0.0744067	0.0306086	0.00502911
Q9BSJ2	Nucleus	0.0359302	0.0567992	0.803257	0.0992076	0.0048059	clust10	0.0130523	0.0191909	0.00368706	0.029154	0.00712816	0.0110055	0.00551656	0.00399501	0.0314349	0.761599	0.010223	0.00991159	0.00404618	0.0128235	0.01117	0.0419918	0.0192646	0.0048059
Q9BSL1	Nucleus	0.0567545	0.300801	0.400131	0.237151	0.00516293	clust10	0.0143498	0.0384944	0.00391028	0.259217	0.00938678	0.0217056	0.00626806	0.00422348	0.0615108	0.327537	0.0110835	0.0136478	0.00421799	0.0235864	0.0100887	0.0272729	0.158337	0.00516293
Q9BTX7	Nucleus	0.0490524	0.156459	0.533706	0.255572	0.00521017	clust10	0.0137433	0.0313117	0.00399745	0.116138	0.00941828	0.019952	0.00656375	0.00438674	0.0433529	0.479651	0.0107028	0.0128718	0.00436177	0.018278	0.0106128	0.0439427	0.165505	0.00521017
Q9BUI4	unclassified	0.0802959	0.0736971	0.336616	0.50353	0.00586067	unclassified	0.0204837	0.0550927	0.0047195	0.0219183	0.0172714	0.0199364	0.00898814	0.00558282	0.0214176	0.301576	0.013623	0.0206302	0.00529052	0.112995	0.0301322	0.27584	0.0586423	0.00586067
Q9BUJ2	unclassified	0.0511446	0.0630654	0.418499	0.456131	0.0111594	unclassified	0.0228033	0.019067	0.00927436	0.0157546	0.0126072	0.0115276	0.0130968	0.0100791	0.0339305	0.329603	0.0549658	0.0220638	0.0137164	0.0282214	0.249672	0.121073	0.0213846	0.0111594
Q9BUQ8	Nucleus	0.0672805	0.361967	0.431006	0.134466	0.00527987	clust10	0.0163873	0.0468874	0.0040058	0.324007	0.0088589	0.018734	0.00610739	0.0042597	0.0939444	0.325389	0.0116726	0.0137553	0.00422682	0.0200087	0.00975881	0.0171761	0.0695406	0.00527987
Q9BV86	Nucleus	0.035751	0.0679454	0.509508	0.381711	0.00508405	clust10	0.0126021	0.0193201	0.00382881	0.0358962	0.00782803	0.0135607	0.00632994	0.00433051	0.0944751	0.403981	0.0110519	0.00869895	0.00428064	0.0169314	0.0149348	0.322344	0.0145218	0.00508405
Q9BVC4	Nucleus	0.0565195	0.130783	0.672485	0.134274	0.00593871	clust10	0.0174066	0.0344313	0.00468163	0.0722133	0.0132827	0.0311991	0.00875876	0.00532889	0.234717	0.425483	0.0122852	0.0134427	0.00509582	0.0236543	0.0121368	0.0437599	0.0361847	0.00593871
Q9BVG4	Nucleus	0.047397	0.0585826	0.459603	0.426982	0.00743446	clust10	0.0214609	0.0197478	0.00618834	0.0172455	0.0113841	0.0129405	0.0101086	0.00690388	0.139869	0.296837	0.022898	0.0192542	0.00731247	0.065526	0.064483	0.250929	0.0194779	0.00743446
Q9BVP2	Nucleus	0.0511677	0.0379221	0.83832	0.0676125	0.00497753	clust10	0.0264886	0.0204351	0.00424403	0.0168862	0.00501187	0.00716154	0.00471857	0.00414392	0.0279909	0.793253	0.0170759	0.0102832	0.00424895	0.0150821	0.0128647	0.00907537	0.0160582	0.00497753
Q9BVS4	unclassified	0.0432432	0.0786196	0.353892	0.518949	0.00529632	unclassified	0.0134957	0.0256561	0.00409136	0.0373398	0.0113954	0.0181069	0.00709984	0.00467766	0.036331	0.305818	0.0117433	0.0185755	0.00457821	0.108136	0.019402	0.185417	0.18284	0.00529632
Q9BW83	Nucleus	0.0525549	0.14618	0.685239	0.111275	0.00475084	clust10	0.0144061	0.0342892	0.00385963	0.103746	0.010432	0.021513	0.00612796	0.00436106	0.0892534	0.58733	0.00865569	0.0103806	0.00425857	0.019856	0.0094761	0.0265958	0.0407078	0.00475084
Q9BWF3	Nucleus	0.334502	0.0686818	0.47662	0.114144	0.00605166	clust10	0.0531907	0.276382	0.00492953	0.0266985	0.0112834	0.0181784	0.00740315	0.00511839	0.0250626	0.4358	0.0157577	0.013065	0.00522381	0.0192028	0.0173154	0.0351695	0.0241673	0.00605166
Q9BWQ6	Nucleus	0.0803731	0.0403521	0.806133	0.0678525	0.0052889	clust10	0.0531977	0.0223452	0.00483029	0.0185479	0.00542714	0.00700314	0.00490859	0.00446529	0.0166142	0.765822	0.0236974	0.00960229	0.0045064	0.0137081	0.0175514	0.00933943	0.0131448	0.0052889
Q9BXJ9	Nucleus	0.0491952	0.0399037	0.847613	0.0583833	0.00490481	clust10	0.0231325	0.0220359	0.00402688	0.0167732	0.00565109	0.00826007	0.00514277	0.00407665	0.0801795	0.753123	0.0143101	0.00965448	0.0040836	0.0127681	0.00988692	0.00991854	0.0120716	0.00490481
Q9BYC5	Nucleus	0.0733176	0.236337	0.453999	0.231036	0.00531101	clust10	0.0173225	0.0518852	0.00410989	0.18739	0.0115439	0.0261946	0.00672805	0.00448001	0.06605	0.375999	0.0119494	0.0141405	0.00438238	0.0282575	0.0113005	0.0211667	0.151788	0.00531101
Q9BYG3	Nucleus	0.0508314	0.102005	0.730427	0.111778	0.00495847	clust10	0.0140711	0.0329392	0.00382105	0.0653966	0.0086817	0.0178935	0.00591864	0.00411417	0.0390131	0.681126	0.0102883	0.0120217	0.0040995	0.015836	0.00970448	0.0273423	0.0427742	0.00495847
Q9BYM8	unclassified	0.0406385	0.0727078	0.368642	0.512723	0.00528907	unclassified	0.0134702	0.0230511	0.00411715	0.0333805	0.0111895	0.0163273	0.00706611	0.00474434	0.0448209	0.311894	0.0119269	0.0173847	0.00457998	0.0811637	0.0210751	0.305395	0.0831243	0.00528907
Q9BZD4	Nucleus	0.0473506	0.0908074	0.630729	0.225886	0.00522729	clust10	0.0134009	0.0299136	0.00403606	0.048739	0.0105974	0.0201997	0.00676158	0.00450973	0.0402954	0.579823	0.0106103	0.0145666	0.00446634	0.0343207	0.0137704	0.0771377	0.0816243	0.00522729
Q9BZE4	Nucleus	0.0787209	0.0500577	0.734526	0.129766	0.00692925	clust10	0.0500782	0.0221617	0.00648098	0.0171838	0.00880237	0.00965145	0.0083417	0.00607834	0.125213	0.546293	0.0630197	0.0112967	0.00684478	0.019749	0.0504635	0.0261002	0.0153122	0.00692925
Q9BZH6	Nucleus	0.0379084	0.0507966	0.814897	0.0915462	0.00485188	clust10	0.0148827	0.0192463	0.00377938	0.0255371	0.00657385	0.00929878	0.00534299	0.00404385	0.0241702	0.779663	0.0110633	0.0103747	0.0041344	0.0141969	0.0124966	0.0297054	0.0206381	0.00485188
Q9BZI7	Nucleus	0.0420297	0.0725729	0.714473	0.165956	0.00496782	clust10	0.0129671	0.0252497	0.00381294	0.0359517	0.00938104	0.0167642	0.00624646	0.00422947	0.0374644	0.666778	0.0102304	0.0117251	0.00420503	0.0225241	0.013171	0.0759133	0.0384177	0.00496782
Q9BZK3	Nucleus	0.102732	0.0435538	0.692421	0.153477	0.0078166	clust10	0.0756232	0.0198459	0.00726291	0.0132964	0.00805872	0.0079387	0.0077019	0.00655809	0.0144758	0.614056	0.0638887	0.0110782	0.00797659	0.0218997	0.0645498	0.0364701	0.0115025	0.0078166
Q9BZV1	Nucleus	0.0556606	0.129405	0.455294	0.353518	0.00612282	clust10	0.01663	0.0341762	0.00485442	0.0816932	0.0121745	0.021961	0.00818968	0.00538627	0.123552	0.319049	0.0126925	0.0158417	0.00531732	0.0355419	0.0122167	0.0366124	0.247988	0.00612282
Q9C035	Nucleus	0.053253	0.178173	0.602387	0.161004	0.00518378	clust10	0.0136323	0.03568	0.00394071	0.135146	0.0100489	0.0222371	0.00642069	0.00432042	0.0531353	0.538849	0.0104027	0.0133168	0.00428035	0.0225737	0.0108055	0.0435727	0.0664545	0.00518378
Q9C0B5	Nucleus	0.211148	0.105792	0.585127	0.0914488	0.00648418	clust10	0.0512499	0.154482	0.00541682	0.0446557	0.0152233	0.0296918	0.0103327	0.00588836	0.232648	0.3348	0.0176782	0.0159978	0.00561258	0.0237099	0.0132463	0.0137445	0.0191377	0.00648418
Q9GZL7	Nucleus	0.0366441	0.0656271	0.604924	0.287656	0.0051484	clust10	0.0131399	0.0195891	0.00391507	0.0324797	0.008347	0.0140406	0.00638789	0.00437188	0.112716	0.48065	0.0115582	0.0129746	0.00440909	0.0296757	0.0150317	0.184797	0.0407678	0.0051484
Q9GZQ3	Nucleus	0.068962	0.275278	0.537283	0.113557	0.00492025	clust10	0.0162215	0.0489873	0.00375317	0.240954	0.00823414	0.0167083	0.00543883	0.00394239	0.0545231	0.471722	0.0110379	0.0125841	0.0039063	0.0171145	0.00923632	0.0136798	0.0570358	0.00492025
Q9GZR7	Nucleus	0.0558246	0.0978255	0.750152	0.0909119	0.00528561	clust10	0.0199313	0.0317235	0.00416985	0.0639369	0.00877549	0.0141784	0.00648303	0.00445171	0.212835	0.524675	0.0126419	0.0127871	0.00435335	0.0207796	0.0103248	0.014059	0.0286081	0.00528561
Q9GZT4	Nucleus	0.0441526	0.0847276	0.52584	0.34005	0.00522917	clust10	0.012863	0.0272638	0.00402582	0.0444611	0.0100015	0.0188353	0.00684314	0.00458652	0.0310106	0.48409	0.0107402	0.0137717	0.00447053	0.0359508	0.0151103	0.232596	0.038151	0.00522917
Q9GZV1	Nucleus	0.0545624	0.257338	0.543029	0.139981	0.00508937	clust10	0.0135521	0.0371943	0.00381607	0.216804	0.00911651	0.0212449	0.00604682	0.00412566	0.053953	0.478711	0.010365	0.0131173	0.00408848	0.0173937	0.00955823	0.0264593	0.069364	0.00508937
Q9GZZ1	Nucleus	0.0686002	0.121122	0.691899	0.112731	0.00564763	clust10	0.0170231	0.047183	0.00439409	0.0759548	0.0113553	0.0212573	0.00771112	0.00484321	0.138581	0.541553	0.0117658	0.0136434	0.00475628	0.0165727	0.0110141	0.031819	0.0349256	0.00564763
Q9H0A0	Nucleus	0.0579962	0.126417	0.714927	0.0951357	0.00552398	clust10	0.0203788	0.0332568	0.00436064	0.092696	0.00860748	0.0138878	0.00662954	0.00459576	0.234245	0.467627	0.0130552	0.0140993	0.00453374	0.021075	0.0106696	0.0143564	0.0304016	0.00552398
Q9H0N0	Nucleus	0.166842	0.117211	0.605918	0.104382	0.0056483	clust10	0.0267261	0.135635	0.00448042	0.0528299	0.0153345	0.0355654	0.00844834	0.00503255	0.0551705	0.537533	0.0132137	0.0125311	0.00481105	0.0165617	0.0133773	0.0291742	0.0279261	0.0056483
Q9H0V9	Nucleus	0.317227	0.19091	0.380015	0.105591	0.00625627	clust10	0.0438904	0.268299	0.00503835	0.0952275	0.0209062	0.0590741	0.0100353	0.00566707	0.0797442	0.284411	0.0158593	0.0152911	0.00534209	0.0227488	0.0141387	0.0184711	0.0295999	0.00625627
Q9H0X4	Nucleus	0.165145	0.27681	0.413916	0.137659	0.00646992	clust10	0.0284244	0.131553	0.0051676	0.212312	0.0152606	0.0337259	0.00978047	0.00573051	0.182732	0.216573	0.0146118	0.0165551	0.00548046	0.0262562	0.0123148	0.0196973	0.0573552	0.00646992
Q9H1I8	Nucleus	0.0442866	0.0807312	0.442827	0.426684	0.0054716	clust10	0.017028	0.0229946	0.00426397	0.0298498	0.0142161	0.0228772	0.00868253	0.00510557	0.134236	0.294823	0.0137671	0.018638	0.00483691	0.120507	0.0229884	0.191777	0.0679368	0.0054716
Q9H269	Nucleus	0.0589833	0.0747309	0.770324	0.0910481	0.00491406	clust10	0.0186595	0.0364185	0.00390529	0.0402943	0.00902219	0.0152448	0.00595679	0.00421283	0.0393927	0.719127	0.0118043	0.0116499	0.00411983	0.0174459	0.0114333	0.0159567	0.0304424	0.00491406
Q9H2U1	Nucleus	0.0540697	0.119466	0.611437	0.21011	0.00491722	clust10	0.0172351	0.0330222	0.00381239	0.0867978	0.00856743	0.0141689	0.00585037	0.00408099	0.0827102	0.516826	0.0119015	0.0143136	0.00408211	0.0351972	0.0125616	0.019459	0.124497	0.00491722
Q9H307	Nucleus	0.0696438	0.314899	0.490107	0.120341	0.00500886	clust10	0.0161592	0.0496732	0.0038114	0.279606	0.00834269	0.0173822	0.00555624	0.00401126	0.0578285	0.421096	0.0111826	0.0129329	0.00398207	0.0177727	0.00943898	0.0145352	0.0616793	0.00500886
Q9H4A6	Nucleus	0.173784	0.108119	0.6239	0.0880113	0.00618624	clust10	0.0417228	0.126949	0.00511233	0.0422352	0.0164462	0.0340836	0.00971536	0.00563876	0.166312	0.440956	0.0166317	0.0151108	0.00531105	0.0192897	0.0132845	0.0153151	0.0197001	0.00618624
Q9H583	Nucleus	0.075377	0.368842	0.411054	0.139567	0.00515985	clust10	0.015507	0.0559886	0.00388132	0.325162	0.00955521	0.0237259	0.0062236	0.00417572	0.0587058	0.341275	0.0110739	0.0134251	0.00413421	0.0190784	0.00965723	0.0212385	0.0720332	0.00515985
Q9H6H4	Nucleus	0.0518814	0.0707192	0.591966	0.28	0.00543317	clust10	0.0198008	0.0277524	0.00432819	0.0347229	0.00953025	0.0148339	0.00690392	0.00472822	0.0881249	0.490024	0.0138175	0.0161347	0.00471156	0.105237	0.0156703	0.0319522	0.106295	0.00543317
Q9H7B2	Nucleus	0.0650543	0.261967	0.550363	0.117529	0.00508725	clust10	0.0154148	0.045775	0.00386445	0.224225	0.00875798	0.0191252	0.00576231	0.00409582	0.0560845	0.483433	0.010846	0.0131216	0.00405251	0.0175112	0.00917657	0.0163196	0.0573471	0.00508725
Q9H7D0	Nucleus	0.0603258	0.135042	0.697218	0.10243	0.00498373	clust10	0.0148565	0.0416152	0.00385407	0.094767	0.00961803	0.0203275	0.00614351	0.00418606	0.0478133	0.638979	0.0104261	0.0119493	0.00410379	0.0171642	0.00953526	0.0220345	0.0376429	0.00498373
Q9H7E9	Nucleus	0.0350227	0.0648886	0.497844	0.397348	0.00489623	clust10	0.0119807	0.0193338	0.0037082	0.0330486	0.00813024	0.0134079	0.00609143	0.00421043	0.0338378	0.45362	0.0103864	0.0110025	0.00408523	0.0241048	0.0161935	0.320549	0.0214131	0.00489623
Q9H813	Nucleus	0.236661	0.267006	0.315428	0.173785	0.00711929	clust10	0.02789	0.202993	0.00577845	0.210954	0.0142629	0.025791	0.00971503	0.00628384	0.0724292	0.228257	0.0147423	0.0174572	0.00619173	0.0265187	0.0131413	0.0232706	0.0872054	0.00711929
Q9H814	Nucleus	0.0442168	0.0825789	0.704413	0.163755	0.00503613	clust10	0.0137296	0.0266043	0.00388295	0.0474197	0.00900875	0.0156786	0.00620668	0.00426523	0.0472952	0.646549	0.0105695	0.0133963	0.00426105	0.0261151	0.0124918	0.0460823	0.0614083	0.00503613
Q9H900	Nucleus	0.0396932	0.0765067	0.497075	0.381719	0.00500674	clust10	0.0124406	0.0234351	0.00381744	0.0393515	0.00949923	0.016875	0.00642766	0.00435323	0.0286402	0.458015	0.0104197	0.0113476	0.00422379	0.022984	0.0160306	0.295554	0.0315783	0.00500674
Q9H9A5	Nucleus	0.0460772	0.0930483	0.738531	0.117165	0.00517838	clust10	0.0133848	0.0286886	0.0040038	0.0537013	0.00946774	0.0188687	0.00659658	0.00441398	0.0544026	0.673814	0.0103136	0.012148	0.00436542	0.0160419	0.010565	0.0431304	0.0309148	0.00517838
Q9H9E3	Nucleus	0.0421071	0.0850362	0.592489	0.275306	0.00506166	clust10	0.012473	0.0257801	0.00385395	0.0471078	0.00928523	0.0178661	0.00642607	0.00435109	0.029684	0.552604	0.0102008	0.0114418	0.00428982	0.0180538	0.013882	0.196037	0.0316019	0.00506166
Q9HA65	unclassified	0.0430607	0.105473	0.394198	0.452291	0.00497708	unclassified	0.0129431	0.0263382	0.00377936	0.0676309	0.00979917	0.0175183	0.00624326	0.00428151	0.0359033	0.347535	0.0107598	0.0129277	0.00416075	0.035727	0.0150326	0.275105	0.109338	0.00497708
Q9HAN9	Nucleus	0.0633458	0.120109	0.732998	0.0788502	0.00469721	clust10	0.0169344	0.0427303	0.00368112	0.090476	0.00757029	0.013172	0.00507108	0.00381945	0.0358257	0.686335	0.0108377	0.0112209	0.00376209	0.0133722	0.00837278	0.0102744	0.0318479	0.00469721
Q9HAS0	Nucleus	0.0298599	0.0429083	0.64644	0.276141	0.00465092	clust10	0.0124945	0.0138916	0.00347374	0.0183181	0.00661849	0.00873477	0.0053354	0.00390154	0.0189103	0.617112	0.0104178	0.00910446	0.00395852	0.0148089	0.0195435	0.216628	0.0120975	0.00465092
Q9HAU4	unclassified	0.0644697	0.083553	0.411403	0.435019	0.00555602	unclassified	0.0232879	0.0367288	0.00445297	0.0459322	0.0108261	0.0146905	0.00720682	0.00489724	0.0831702	0.313358	0.014874	0.0201922	0.0048932	0.15715	0.0211132	0.0383828	0.193288	0.00555602
Q9HC16	Nucleus	0.0523316	0.195791	0.588568	0.157643	0.00566609	clust10	0.0155515	0.0323833	0.00439677	0.154136	0.0100695	0.0195111	0.00722889	0.0048454	0.130048	0.446638	0.0118818	0.0140147	0.0048103	0.0250295	0.0115061	0.0445067	0.0577759	0.00566609
Q9HCE1	Nucleus	0.0371113	0.0254901	0.595699	0.335912	0.0057874	clust10	0.0225954	0.00985585	0.00466007	0.0060226	0.00467982	0.00416684	0.00563315	0.00498771	0.0112781	0.552647	0.0317741	0.0125576	0.00640343	0.0158987	0.25503	0.0381912	0.00783058	0.0057874
Q9NPD3	Nucleus	0.0405993	0.0600196	0.678035	0.216299	0.00504717	clust10	0.0154019	0.0212743	0.00392313	0.0299252	0.00828179	0.011434	0.00610746	0.00427112	0.0867388	0.579164	0.0121326	0.0153983	0.00435447	0.0575735	0.0163943	0.0423942	0.0801843	0.00504717
Q9NQ29	Nucleus	0.0444827	0.0564744	0.828192	0.0660655	0.00478582	clust10	0.0166336	0.0240566	0.00379258	0.0307535	0.00664654	0.00990664	0.00521492	0.00395286	0.06594	0.750768	0.0114831	0.0101157	0.00393481	0.0126613	0.00879328	0.0126721	0.0178883	0.00478582
Q9NQ55	Nucleus	0.0590705	0.305548	0.48243	0.14751	0.00544091	clust10	0.0161438	0.0387556	0.00417109	0.26835	0.00867237	0.0177239	0.00635967	0.00444213	0.0861368	0.384449	0.011844	0.0139529	0.00443129	0.0164862	0.00989116	0.0178932	0.0848556	0.00544091
Q9NQS1	Nucleus	0.0485528	0.0998412	0.560284	0.285919	0.00540224	clust10	0.0147084	0.0296322	0.00421221	0.0595254	0.0105066	0.0182612	0.0068767	0.00467134	0.0609898	0.48778	0.0115146	0.0146347	0.0046598	0.0396712	0.0133813	0.0579471	0.155625	0.00540224
Q9NQT4	Nucleus	0.056674	0.182099	0.553364	0.203573	0.00428901	clust10	0.0149529	0.0382806	0.00344048	0.147698	0.00874269	0.016783	0.00507827	0.00379737	0.0511514	0.493488	0.00872509	0.0106405	0.00376866	0.0261611	0.0100805	0.0199212	0.133002	0.00428901
Q9NQT5	Nucleus	0.0450349	0.0929293	0.614827	0.242051	0.00515767	clust10	0.0150845	0.0259481	0.00400239	0.0586079	0.0091855	0.0144261	0.00634177	0.00436809	0.0775407	0.52567	0.0116159	0.0145761	0.00438313	0.0402444	0.0130699	0.0358655	0.133912	0.00515767
Q9NQX7	Nucleus	0.16586	0.0590882	0.695434	0.0744237	0.00519388	clust10	0.0417984	0.119743	0.00431914	0.025303	0.00896479	0.0141313	0.00621894	0.00447017	0.0315617	0.649111	0.014761	0.0111221	0.00436458	0.0140551	0.0122212	0.0129919	0.0196688	0.00519388
Q9NQY0	Nucleus	0.0508538	0.117598	0.477044	0.34869	0.0058141	clust10	0.016433	0.0298554	0.00456539	0.0751626	0.0109359	0.0188816	0.00756061	0.00505729	0.118784	0.345507	0.0127524	0.0163583	0.00504934	0.0464693	0.0138174	0.0528497	0.214146	0.0058141
Q9NR09	Nucleus	0.0508068	0.117485	0.629958	0.196677	0.00507399	clust10	0.0135052	0.0334203	0.00388129	0.0757815	0.0101594	0.0207549	0.0064943	0.00429444	0.0448698	0.57476	0.0103275	0.0137438	0.00425683	0.0271921	0.0118521	0.0524516	0.0871805	0.00507399
Q9NR30	Nucleus	0.140335	0.0697419	0.620048	0.160925	0.00894979	clust10	0.101585	0.0291795	0.00957054	0.0217023	0.0128529	0.0151882	0.0116719	0.0083267	0.0836348	0.394856	0.141557	0.0179464	0.00910911	0.0286035	0.0607379	0.0223213	0.0222073	0.00894979
Q9NR56	Nucleus	0.0464932	0.045977	0.461734	0.437705	0.00809077	clust10	0.0257935	0.0133084	0.00739124	0.0112441	0.00904512	0.00885291	0.00951672	0.00731806	0.0423516	0.335115	0.0842673	0.0400436	0.0111051	0.0544541	0.273024	0.0408559	0.0182219	0.00809077
Q9NRW7	Nucleus	0.110301	0.198987	0.577771	0.107741	0.00519932	clust10	0.0214244	0.0847799	0.00409703	0.161472	0.00964522	0.0172655	0.00626825	0.00433591	0.0631142	0.502574	0.012083	0.0127194	0.00425203	0.0184182	0.0100308	0.0140279	0.0482929	0.00519932
Q9NRX5	Nucleus	0.237367	0.0853295	0.579598	0.0917791	0.00592649	clust10	0.0616448	0.170742	0.00498012	0.0295517	0.0134516	0.0284666	0.00843606	0.0054235	0.0404763	0.521075	0.0180468	0.0132829	0.005172	0.0172984	0.0185872	0.0199913	0.0174474	0.00592649
Q9NRY5	Nucleus	0.0492621	0.0903146	0.661008	0.194148	0.00526725	clust10	0.0138298	0.0313558	0.00407642	0.0468716	0.0107271	0.0211309	0.00700095	0.00458406	0.0353694	0.615054	0.0105853	0.0137529	0.00452751	0.0248534	0.0139497	0.081595	0.0554693	0.00526725
Q9NTJ3	Nucleus	0.0600909	0.0449091	0.695222	0.194345	0.00543287	clust10	0.0225265	0.0332946	0.00426985	0.0143691	0.00913074	0.00955303	0.00710697	0.00474923	0.0135318	0.669405	0.0122848	0.0103591	0.00495533	0.0191189	0.0266416	0.117075	0.016196	0.00543287
Q9NUG6	Nucleus	0.0538919	0.0375147	0.721323	0.181849	0.00542112	clust10	0.0302825	0.0188687	0.00474079	0.0133017	0.00656162	0.00749273	0.00541342	0.00474525	0.0409834	0.660501	0.0198384	0.0186157	0.00486784	0.0703414	0.0295651	0.0126568	0.0458027	0.00542112
Q9NUJ3	Nucleus	0.0532825	0.174497	0.488133	0.278635	0.00545281	clust10	0.0142816	0.034834	0.00416683	0.130035	0.010479	0.0225122	0.00687282	0.00459773	0.0488916	0.428101	0.0111407	0.0149007	0.00456226	0.0305288	0.012707	0.0564606	0.159475	0.00545281
Q9NUL3	Nucleus	0.0485811	0.0930973	0.750824	0.102458	0.00503877	clust10	0.0155363	0.0291412	0.0039037	0.06032	0.0083908	0.0140692	0.00611843	0.0041989	0.100183	0.639431	0.0112104	0.0125465	0.00418052	0.0187645	0.0103635	0.0218236	0.0347797	0.00503877
Q9NUL5	Nucleus	0.0483267	0.0428608	0.830909	0.0731651	0.00473811	clust10	0.0182101	0.0263308	0.00378579	0.0192301	0.00598261	0.00889473	0.0048455	0.00390789	0.0193683	0.79984	0.0117005	0.00907914	0.00394424	0.0115811	0.0106972	0.0214198	0.0164437	0.00473811
Q9NUQ3	Nucleus	0.0438823	0.0453962	0.843665	0.0622585	0.00479832	clust10	0.0174305	0.0226342	0.00381762	0.0221846	0.00598921	0.00842945	0.0048494	0.00394355	0.0208229	0.811137	0.0117047	0.00900237	0.00399559	0.00921841	0.00995476	0.0152034	0.014884	0.00479832
Q9NUQ6	unclassified	0.0536991	0.0494563	0.442264	0.447784	0.00679648	unclassified	0.0321928	0.0154955	0.00601091	0.0128403	0.011051	0.0095186	0.0091178	0.00692858	0.0513419	0.357293	0.0336296	0.0347539	0.0072143	0.14662	0.162057	0.0712798	0.0258584	0.00679648
Q9NUQ8	Nucleus	0.0514889	0.114853	0.536439	0.291819	0.00539992	clust10	0.0144407	0.0328431	0.00420513	0.0724652	0.0108688	0.0200118	0.00685225	0.00465499	0.047903	0.477246	0.01129	0.0147391	0.00462854	0.0361697	0.0125435	0.0525886	0.171149	0.00539992
Q9NV92	Nucleus	0.0946721	0.298639	0.487185	0.114307	0.00519681	clust10	0.0193275	0.0713554	0.00398913	0.254745	0.0096724	0.0239521	0.0060446	0.0042251	0.0472415	0.428347	0.0115961	0.0135615	0.00415115	0.0171276	0.00968506	0.0150331	0.0547488	0.00519681
Q9NVP1	Nucleus	0.0568951	0.0693035	0.787604	0.0807267	0.00547036	clust10	0.0227633	0.029734	0.00439779	0.039417	0.00785249	0.0110779	0.0063539	0.00460219	0.266301	0.507467	0.0138369	0.012602	0.00454622	0.0205889	0.0108621	0.0116998	0.0204278	0.00547036
Q9NW13	Nucleus	0.0603766	0.195404	0.63696	0.102248	0.00501085	clust10	0.0171282	0.0394001	0.00384825	0.162422	0.0081766	0.0149873	0.00575837	0.00406001	0.111161	0.514362	0.0114378	0.0127507	0.00400394	0.0189984	0.00930238	0.014007	0.0431856	0.00501085
Q9NWT1	Nucleus	0.0568439	0.227229	0.608788	0.102124	0.0050143	clust10	0.0166741	0.0362805	0.0038893	0.193873	0.00812879	0.0154121	0.00571509	0.00410017	0.0720342	0.525151	0.0116033	0.0119564	0.00406151	0.0141384	0.00892728	0.0130004	0.0500401	0.0050143
Q9NX55	Nucleus	0.119937	0.193625	0.569351	0.111905	0.00518176	clust10	0.0180835	0.0978424	0.00401128	0.154512	0.0105166	0.0182137	0.00611663	0.00426654	0.0502558	0.50789	0.0112059	0.0126123	0.00423475	0.0179229	0.00956649	0.019663	0.0479054	0.00518176
Q9NX58	Nucleus	0.071183	0.0392464	0.820987	0.0634085	0.00517514	clust10	0.0428343	0.0237869	0.00456179	0.0170352	0.00543827	0.00738322	0.00499677	0.00439291	0.0226479	0.778069	0.0202701	0.00930806	0.00440739	0.0120118	0.0152701	0.00992968	0.0124814	0.00517514
Q9NXC5	Nucleus	0.061007	0.29789	0.50787	0.128082	0.00515124	clust10	0.0157474	0.0413727	0.00388694	0.260172	0.00886992	0.0186166	0.00607962	0.00415199	0.106501	0.3901	0.0112688	0.0133514	0.00411482	0.019379	0.00953493	0.0187265	0.0629749	0.00515124
Q9NXG2	Nucleus	0.056054	0.229978	0.571562	0.136803	0.00560305	clust10	0.0160192	0.0357313	0.0043035	0.187373	0.010071	0.0207015	0.00715698	0.00467527	0.168262	0.391553	0.0117477	0.014403	0.00461386	0.0218578	0.0103202	0.0258698	0.0597385	0.00560305
Q9NY12	Nucleus	0.0413085	0.0421944	0.825528	0.0853327	0.00563603	clust10	0.0209036	0.0158181	0.0045868	0.0177024	0.00568512	0.00849895	0.00567193	0.00463594	0.208676	0.598735	0.0181176	0.00897452	0.0050019	0.0187747	0.0170207	0.024775	0.0107858	0.00563603
Q9NY93	Nucleus	0.052804	0.133523	0.699127	0.10948	0.00506591	clust10	0.0134837	0.0354313	0.00388903	0.0922299	0.00964875	0.0210934	0.0063112	0.0042397	0.0524779	0.636545	0.0101038	0.0122746	0.00417444	0.0165236	0.00946497	0.0281632	0.0388791	0.00506591
Q9NYB9	Nucleus	0.0521776	0.0479793	0.711582	0.182359	0.00590175	clust10	0.024039	0.023404	0.00473455	0.0158853	0.00775931	0.0114951	0.00770318	0.00513641	0.198216	0.496713	0.0166535	0.01576	0.00530907	0.0721986	0.0219458	0.0453583	0.0217877	0.00590175
Q9NYL2	Nucleus	0.0350604	0.0621165	0.478019	0.420122	0.00468186	clust10	0.0121461	0.0194077	0.00350668	0.0298093	0.00853403	0.0138698	0.00588411	0.00401923	0.0226841	0.445185	0.0101502	0.00926477	0.00389464	0.0169561	0.0173978	0.352352	0.0202564	0.00468186
Q9NZB2	Nucleus	0.038916	0.0363388	0.53282	0.385662	0.00626391	clust10	0.0210387	0.0126952	0.0051821	0.00978811	0.0069816	0.00681676	0.00700029	0.00575203	0.021798	0.484022	0.0269998	0.0176461	0.00660744	0.0320528	0.223307	0.0938301	0.012218	0.00626391
Q9NZD2	Nucleus	0.0970584	0.144629	0.50934	0.243316	0.0056577	clust10	0.0207184	0.0719006	0.00443942	0.069548	0.0181632	0.0423066	0.0094245	0.00518652	0.0726619	0.423925	0.0127524	0.0160449	0.00494194	0.0434988	0.0163618	0.0711739	0.0912941	0.0056577
Q9NZH0	Nucleus	0.10263	0.237449	0.517276	0.136888	0.00575683	clust10	0.0207084	0.0774216	0.00449955	0.19524	0.0102609	0.0196718	0.00746324	0.00481268	0.145156	0.35964	0.012481	0.0149953	0.00473274	0.0226962	0.0102343	0.017916	0.0663137	0.00575683
Q9NZL4	Nucleus	0.0500585	0.186698	0.588067	0.170266	0.00491045	clust10	0.0131955	0.0331902	0.00367284	0.148391	0.0088385	0.0195626	0.00591981	0.00398588	0.0556163	0.52232	0.0101312	0.0128855	0.00396775	0.0190235	0.00982893	0.0319817	0.0925783	0.00491045
Q9NZN8	Nucleus	0.041751	0.060634	0.786681	0.106056	0.00487821	clust10	0.0150526	0.0228878	0.00381064	0.0325747	0.00741216	0.0110048	0.00556725	0.00407508	0.0499082	0.725648	0.0111254	0.0117331	0.00412017	0.0197297	0.0113178	0.0255485	0.0336064	0.00487821
Q9NZT1	Nucleus	0.0667322	0.0402311	0.8299	0.0582338	0.00490296	clust10	0.032391	0.0301309	0.00421032	0.018382	0.00533684	0.00779115	0.00464384	0.00407728	0.016785	0.797227	0.0158879	0.00908838	0.00406262	0.0104026	0.0114077	0.00855644	0.0147161	0.00490296
Q9NZT2	Nucleus	0.0701546	0.183482	0.505232	0.235687	0.00544491	clust10	0.0163277	0.0496193	0.00420756	0.100761	0.0172772	0.0522437	0.00832352	0.00487585	0.0411434	0.452563	0.0115259	0.0149592	0.00465313	0.030735	0.0148509	0.0556607	0.114828	0.00544491
Q9P000	Nucleus	0.046206	0.0460225	0.566083	0.333338	0.0083497	clust10	0.0224585	0.017171	0.00657652	0.0122662	0.00869531	0.0084537	0.00922075	0.00738659	0.0219496	0.51791	0.0262233	0.0127173	0.00922077	0.021535	0.144249	0.132049	0.0135672	0.0083497
Q9P0P8	Nucleus	0.0852226	0.284798	0.352348	0.271228	0.0064038	clust10	0.0202911	0.0598167	0.00511479	0.11466	0.0297416	0.123592	0.010707	0.00609711	0.0423125	0.296389	0.0136465	0.0177192	0.00573598	0.0427408	0.0178319	0.0693921	0.117808	0.0064038
Q9P0T7	Nucleus	0.150243	0.202162	0.546577	0.095763	0.00525431	clust10	0.0274042	0.118702	0.00413705	0.147142	0.0129139	0.0305972	0.00704555	0.004464	0.0654932	0.46842	0.012664	0.0128581	0.00430964	0.0183271	0.0102913	0.0136542	0.0363227	0.00525431
Q9P253	Nucleus	0.0722544	0.0819248	0.763261	0.0775968	0.00496337	clust10	0.019042	0.0492721	0.00394038	0.0440473	0.00962165	0.0178981	0.0061062	0.00425158	0.0336431	0.718129	0.011489	0.0111583	0.00412562	0.0129558	0.00990273	0.0147651	0.0246891	0.00496337
Q9P287	Nucleus	0.0361732	0.0722485	0.560182	0.326536	0.00486007	clust10	0.0122209	0.0203116	0.00364077	0.0387091	0.00842388	0.0147855	0.00620237	0.00412762	0.0458525	0.503958	0.0103718	0.00901576	0.00403962	0.0144389	0.0139411	0.268773	0.0163276	0.00486007
Q9P2E3	Nucleus	0.0572328	0.358938	0.405507	0.173277	0.00504522	clust10	0.0139587	0.0395125	0.00376154	0.319813	0.00865952	0.020596	0.00583578	0.00403302	0.0617012	0.332979	0.0108271	0.013426	0.00403863	0.0208253	0.00954483	0.0242645	0.101178	0.00504522
Q9P2K8	Nucleus	0.036059	0.0296575	0.7826	0.146492	0.00519174	clust10	0.019956	0.0119623	0.00414058	0.00778984	0.00559502	0.00624336	0.00562558	0.00440369	0.0230605	0.7442	0.0153389	0.0107129	0.00487509	0.0226425	0.0314328	0.0666825	0.0101465	0.00519174
Q9P2R3	Nucleus	0.134485	0.109607	0.546896	0.203333	0.00567886	clust10	0.0288364	0.101068	0.0045803	0.0598739	0.0127093	0.0237832	0.00820244	0.00503785	0.0824566	0.450226	0.0142137	0.0164932	0.0048734	0.034296	0.0135399	0.0191975	0.114933	0.00567886
Q9UBI1	Nucleus	0.0977185	0.0794632	0.528928	0.287331	0.00655897	clust10	0.0333451	0.0589501	0.00542337	0.0190002	0.0181256	0.0243496	0.0114422	0.0065455	0.0287083	0.48359	0.0166297	0.017219	0.00628518	0.0493107	0.0493118	0.138687	0.0265168	0.00655897
Q9UBS8	Nucleus	0.051847	0.149409	0.400911	0.392381	0.00545198	clust10	0.0144884	0.033174	0.00418452	0.10609	0.0104782	0.0212437	0.00697435	0.00462234	0.0524184	0.336909	0.0115838	0.0158652	0.00460578	0.0435796	0.0131221	0.0529993	0.262209	0.00545198
Q9UBU9	Nucleus	0.0499824	0.0630911	0.575178	0.306411	0.00533775	clust10	0.0214868	0.0242069	0.00428874	0.0327162	0.00876069	0.010809	0.00621318	0.004592	0.13354	0.426516	0.0151222	0.0176354	0.00466918	0.100083	0.0192568	0.0280023	0.136764	0.00533775
Q9UDY8	Nucleus	0.0511002	0.0744443	0.565656	0.303282	0.00551712	clust10	0.0159419	0.0308691	0.00428915	0.0370138	0.00911622	0.0158509	0.00759921	0.00486415	0.111948	0.441792	0.0119157	0.0121113	0.00480267	0.0273858	0.0155747	0.215577	0.0278302	0.00551712
Q9UER7	Nucleus	0.0547397	0.226275	0.567462	0.146173	0.00534985	clust10	0.0148951	0.0357109	0.00413363	0.18317	0.0100981	0.0216264	0.0068584	0.00452275	0.0874495	0.468867	0.0111456	0.0133895	0.00446087	0.0218944	0.0105723	0.0300742	0.0657815	0.00534985
Q9UG63	Nucleus	0.0752622	0.0505913	0.699011	0.166877	0.00825775	clust10	0.0477138	0.0201467	0.00740165	0.0124164	0.00967702	0.0101175	0.0107559	0.00762443	0.0586825	0.575205	0.0651237	0.0117982	0.00903596	0.0207847	0.0746631	0.037981	0.0126143	0.00825775
Q9UGI8	Nucleus	0.0564129	0.139608	0.42288	0.375072	0.0060265	clust10	0.0176807	0.0339903	0.00474185	0.0943762	0.0114305	0.0206269	0.00794826	0.00522641	0.129184	0.280326	0.01337	0.0174897	0.00517453	0.0478342	0.0144395	0.0373979	0.252736	0.0060265
Q9UGJ0	Nucleus	0.0513002	0.119507	0.444507	0.379224	0.00546101	clust10	0.0143632	0.0327327	0.00420438	0.0752694	0.0109184	0.0215589	0.00708668	0.00467407	0.0445655	0.388515	0.0114271	0.0160974	0.00463806	0.0457747	0.0143381	0.0678454	0.23053	0.00546101
Q9UGJ1	Nucleus	0.057818	0.293471	0.478193	0.165554	0.00496339	clust10	0.0140212	0.0400768	0.00372004	0.254791	0.00893355	0.0199831	0.00578153	0.00398229	0.0591568	0.408404	0.010632	0.013174	0.00396776	0.0218798	0.0095981	0.023705	0.0932295	0.00496339
Q9UGR2	Nucleus	0.0524156	0.0983211	0.74843	0.0960597	0.00477396	clust10	0.0157729	0.0329381	0.00370465	0.0687435	0.00764584	0.0127321	0.00529619	0.00390345	0.0513958	0.686211	0.0108224	0.0119772	0.00388453	0.016367	0.00937744	0.0140929	0.0403607	0.00477396
Q9UH17	Nucleus	0.0322401	0.0326201	0.82771	0.102529	0.00490097	clust10	0.0159282	0.0125302	0.00378166	0.0123782	0.00508804	0.00628219	0.00488695	0.00398472	0.0129851	0.802554	0.0121706	0.00752361	0.00428058	0.0114706	0.0186701	0.0518535	0.00873052	0.00490097
Q9UHA3	Nucleus	0.0391943	0.0335984	0.855114	0.0671354	0.00495745	clust10	0.0197347	0.015481	0.0039786	0.01375	0.00461357	0.00658703	0.00463129	0.00401642	0.0222616	0.818745	0.0141075	0.00754707	0.00425886	0.0103809	0.0135321	0.0227505	0.00866604	0.00495745
Q9UHI6	Nucleus	0.043334	0.0824877	0.515082	0.353845	0.00525163	clust10	0.0131405	0.0261307	0.00406273	0.0422579	0.0101399	0.0185743	0.00687975	0.00463577	0.0299627	0.474214	0.0109045	0.0137363	0.00453034	0.0311357	0.0166	0.242752	0.0450909	0.00525163
Q9UHI8	Nucleus	0.209925	0.255228	0.358964	0.168616	0.00726725	clust10	0.0293803	0.174604	0.00594057	0.196099	0.0155634	0.0266587	0.0103938	0.00651293	0.119252	0.224452	0.0152599	0.0177135	0.00637653	0.0280774	0.0133268	0.0239999	0.079122	0.00726725
Q9UHR4	Nucleus	0.0770492	0.11305	0.715156	0.0893533	0.00539174	clust10	0.0239349	0.0488346	0.00427976	0.0814781	0.00829764	0.0121786	0.00664065	0.00445508	0.229286	0.47255	0.0133192	0.0134263	0.00442907	0.0195159	0.0100757	0.0124151	0.0294913	0.00539174
Q9UHR6	unclassified	0.0471207	0.0949646	0.412675	0.439809	0.00543038	unclassified	0.0138146	0.0291266	0.00417955	0.0518228	0.0113022	0.0200479	0.00708069	0.00471103	0.0369926	0.364169	0.0115135	0.0169241	0.00466858	0.0696759	0.0162719	0.111867	0.220402	0.00543038
Q9UID3	Nucleus	0.0423671	0.0419378	0.840764	0.0700246	0.0049069	clust10	0.0185672	0.0199004	0.00389952	0.0200616	0.00534012	0.00761184	0.00490781	0.00401643	0.0172195	0.810982	0.0125625	0.00889398	0.00416929	0.00991137	0.013084	0.0208697	0.0130963	0.0049069
Q9UII4	Nucleus	0.058148	0.159752	0.678571	0.0986766	0.00485312	clust10	0.0148019	0.0396255	0.00372056	0.12495	0.00837164	0.0168493	0.00562802	0.00395297	0.0525348	0.615648	0.0103878	0.0120892	0.00390282	0.016506	0.00882791	0.0164397	0.040911	0.00485312
Q9UIV1	Nucleus	0.0471232	0.055034	0.813361	0.0795193	0.00496262	clust10	0.0194345	0.0237385	0.0039502	0.0247351	0.00767241	0.0125302	0.00582167	0.0042746	0.0422044	0.758372	0.012785	0.00985598	0.00423829	0.0129506	0.012517	0.0228824	0.0170749	0.00496262
Q9UJX2	Nucleus	0.0459761	0.108959	0.637031	0.202995	0.0050391	clust10	0.0129458	0.0291779	0.00385237	0.0690222	0.00978846	0.019509	0.00636547	0.00427427	0.0422896	0.584539	0.0102017	0.0128443	0.00423801	0.0243837	0.0121325	0.076014	0.0733822	0.0050391
Q9UJX3	Nucleus	0.0527131	0.182093	0.499771	0.26034	0.00508335	clust10	0.0140208	0.0348385	0.00385371	0.138382	0.0101512	0.0228115	0.0064944	0.00425329	0.0430383	0.445885	0.0108477	0.0142745	0.00421227	0.0282932	0.0119643	0.0435737	0.158023	0.00508335
Q9UJX5	Nucleus	0.0569633	0.331611	0.439719	0.167218	0.00448814	clust10	0.0141456	0.0392567	0.00356103	0.292951	0.00901191	0.020367	0.00533219	0.00394876	0.06479	0.366109	0.00882004	0.0106056	0.00391977	0.0220962	0.00913192	0.0225405	0.0989236	0.00448814
Q9UJY5	Nucleus	0.0493241	0.104408	0.580757	0.260371	0.00513981	clust10	0.0136074	0.0317766	0.00394007	0.0626937	0.010208	0.020493	0.0066317	0.00438134	0.0447277	0.525428	0.0106011	0.0146513	0.0043484	0.0356577	0.0129091	0.0640737	0.128731	0.00513981
Q9UKV8	Nucleus	0.0486704	0.0419834	0.841856	0.0626292	0.00486133	clust10	0.022638	0.0220243	0.00400813	0.0192317	0.00556801	0.0082816	0.00484989	0.00405218	0.0265455	0.801368	0.0139426	0.00944459	0.00408374	0.0118108	0.0110951	0.011371	0.014824	0.00486133
Q9UKZ1	Nucleus	0.045269	0.0889938	0.548753	0.311859	0.00512556	clust10	0.013071	0.028263	0.00393506	0.0446914	0.0108696	0.0220328	0.00689494	0.00450514	0.0348732	0.503362	0.0105176	0.0108985	0.00435353	0.0186349	0.0150851	0.229358	0.0335291	0.00512556
Q9UL18	Nucleus	0.052239	0.0700601	0.803525	0.0694082	0.00476814	clust10	0.0172889	0.0311691	0.00378088	0.0421149	0.00729698	0.0115165	0.00518928	0.00394246	0.050629	0.741598	0.0112973	0.0106652	0.00388534	0.0130964	0.00843137	0.0106923	0.0226376	0.00476814
Q9UL63	Nucleus	0.0492908	0.116241	0.684603	0.144683	0.00518241	clust10	0.0134949	0.0318127	0.00398323	0.074646	0.00992338	0.0206838	0.00659135	0.00439665	0.0554743	0.618815	0.0103137	0.0131268	0.00434272	0.0208944	0.0107362	0.0415497	0.0540332	0.00518241
Q9ULF5	Nucleus	0.209769	0.206694	0.457145	0.119822	0.00656982	clust10	0.0346396	0.16981	0.00531935	0.137376	0.016589	0.0365121	0.0103051	0.00591137	0.184456	0.257126	0.0155622	0.0164965	0.00561996	0.0263127	0.0130089	0.0178929	0.0404914	0.00656982
Q9ULH1	Nucleus	0.064839	0.180946	0.583948	0.165404	0.00486206	clust10	0.0161721	0.0449605	0.00370639	0.137951	0.0102375	0.022486	0.00621697	0.00405509	0.0589309	0.514017	0.0110005	0.0131057	0.00397562	0.0239754	0.011003	0.023965	0.0893796	0.00486206
Q9UM54	Nucleus	0.156896	0.242675	0.419714	0.174883	0.00583131	clust10	0.0216076	0.130746	0.00454229	0.145448	0.0193936	0.0632009	0.00942071	0.00521148	0.046171	0.360978	0.0125654	0.0152429	0.00498575	0.0278434	0.0138847	0.0426108	0.0703159	0.00583131
Q9UMS4	Nucleus	0.067948	0.041519	0.663993	0.219156	0.00738455	clust10	0.0475901	0.0133	0.00705788	0.0106191	0.00821806	0.00791496	0.00810186	0.00666502	0.0374576	0.555469	0.071066	0.0245183	0.0081571	0.0461285	0.0946129	0.0294084	0.0163304	0.00738455
Q9UN37	Nucleus	0.0646014	0.0955219	0.600044	0.234485	0.00534764	clust10	0.0173392	0.0430972	0.00416499	0.0453451	0.0123083	0.0250171	0.00806777	0.00478367	0.0672531	0.52076	0.0120315	0.0135213	0.00466157	0.0316177	0.016243	0.120695	0.0477465	0.00534764
Q9UN81	Nucleus	0.0352765	0.025136	0.738801	0.194843	0.00594394	clust10	0.021419	0.0090836	0.00477392	0.00646157	0.0045269	0.00422182	0.00506275	0.00486299	0.0125574	0.696919	0.0293247	0.0108366	0.00638547	0.0163533	0.121201	0.0322295	0.00783655	0.00594394
Q9UNH6	Nucleus	0.0573374	0.27802	0.466514	0.192759	0.00536925	clust10	0.0146594	0.0385638	0.00411421	0.235772	0.0097743	0.0214834	0.00651967	0.00447101	0.0656109	0.389632	0.0112714	0.0143031	0.00445247	0.024675	0.010661	0.0308185	0.107849	0.00536925
Q9UNQ2	Nucleus	0.0462532	0.0353489	0.843465	0.0698295	0.00510305	clust10	0.0250963	0.0169438	0.00421308	0.015086	0.00470726	0.00671652	0.0046768	0.00416238	0.0232401	0.803277	0.0169479	0.00786897	0.00442113	0.0111324	0.0164706	0.0205589	0.00937742	0.00510305
Q9UNX3	Nucleus	0.0973712	0.0566715	0.741544	0.0991664	0.00524657	clust10	0.0411824	0.0517429	0.00444592	0.0206689	0.010401	0.0140707	0.00676087	0.0047701	0.0208905	0.703637	0.0170164	0.0113157	0.00460429	0.0190546	0.0197348	0.0192902	0.0251669	0.00524657
Q9UP83	Nucleus	0.0558525	0.171093	0.646505	0.121378	0.00517104	clust10	0.0137701	0.0381014	0.00398099	0.127245	0.0101489	0.0228546	0.00649441	0.00435026	0.0594779	0.576679	0.0103487	0.0125276	0.00428266	0.0189534	0.00964499	0.0302052	0.0457639	0.00517104
Q9UP95	Nucleus	0.157063	0.255238	0.472987	0.109265	0.00544661	clust10	0.0269693	0.125839	0.00425475	0.196139	0.0133076	0.0334371	0.00769405	0.00466037	0.0977409	0.361999	0.0132474	0.0140118	0.00444832	0.0204642	0.0112291	0.015141	0.043971	0.00544661
Q9UPN4	Nucleus	0.0616361	0.361666	0.429577	0.141839	0.00528117	clust10	0.0146353	0.0430225	0.00397829	0.32079	0.00908731	0.0214437	0.00609162	0.0042537	0.0638821	0.354627	0.0110682	0.0138723	0.00422484	0.0193759	0.00963133	0.0205409	0.0741943	0.00528117
Q9UPV0	Nucleus	0.0414771	0.0694439	0.446884	0.437069	0.00512579	clust10	0.0141903	0.0233005	0.00398627	0.0276301	0.0120971	0.0179042	0.00714599	0.00466649	0.0278369	0.407391	0.0116562	0.0162821	0.00446356	0.0609912	0.0232077	0.27982	0.0523045	0.00512579
Q9UQ13	Nucleus	0.223032	0.153153	0.501804	0.116158	0.00585245	clust10	0.0306711	0.18777	0.00459073	0.0831818	0.016999	0.0380108	0.00977765	0.00518387	0.137568	0.350069	0.0141669	0.0144215	0.00496794	0.0243708	0.0129664	0.0287925	0.0306392	0.00585245
Q9UQ35	Nucleus	0.0631538	0.268052	0.54642	0.117455	0.00491903	clust10	0.0153315	0.0440914	0.00373081	0.232526	0.00841369	0.0175848	0.00557922	0.00394831	0.0629055	0.472688	0.0108261	0.0126331	0.00391423	0.0179283	0.009193	0.015885	0.0579014	0.00491903
Q9UQE7	Nucleus	0.0653589	0.347953	0.450049	0.13114	0.0054988	clust10	0.015322	0.0458451	0.00419179	0.303598	0.0099655	0.0234019	0.00646063	0.00452637	0.0595985	0.379057	0.0113942	0.014028	0.00447601	0.0189341	0.0101351	0.0237042	0.0598628	0.0054988
Q9Y221	Nucleus	0.0492189	0.0377183	0.841639	0.0660877	0.00533622	clust10	0.0268733	0.0178402	0.00450545	0.0145319	0.00520852	0.00822294	0.005306	0.00444898	0.178036	0.64545	0.0181525	0.00956276	0.00455553	0.0166313	0.0128633	0.0106813	0.0117935	0.00533622
Q9Y2L1	Nucleus	0.0493019	0.109941	0.710662	0.124897	0.0051983	clust10	0.0139485	0.031333	0.00402042	0.069721	0.00974812	0.0194856	0.00657413	0.00441223	0.0670283	0.633091	0.010543	0.0128348	0.00435709	0.0202627	0.0104717	0.033259	0.0437115	0.0051983
Q9Y2R4	Nucleus	0.139258	0.169278	0.574241	0.110551	0.00667306	clust10	0.0283655	0.105456	0.00543636	0.0924735	0.0185299	0.0420327	0.0102172	0.0060242	0.228546	0.330382	0.0153129	0.0168196	0.00571433	0.0242337	0.0124151	0.0173352	0.034033	0.00667306
Q9Y2V7	Nucleus	0.0595995	0.367301	0.419411	0.148488	0.00519979	clust10	0.0142075	0.0415013	0.00389069	0.325553	0.00912825	0.022394	0.0060482	0.00417804	0.0640272	0.344479	0.0109048	0.0136663	0.00415645	0.0196538	0.00955933	0.0230507	0.0784018	0.00519979
Q9Y2W1	Nucleus	0.083526	0.26165	0.524359	0.125375	0.00509009	clust10	0.0179899	0.0616357	0.00390044	0.224215	0.00876035	0.0185259	0.00602535	0.00412372	0.0699153	0.442959	0.0114842	0.0132319	0.00407176	0.0182506	0.00952554	0.014662	0.0656335	0.00509009
Q9Y2X3	Nucleus	0.039189	0.054528	0.831131	0.0702797	0.00487183	clust10	0.0150927	0.0202957	0.00380058	0.0272456	0.00691518	0.010724	0.00557441	0.0040689	0.0464288	0.773496	0.0112066	0.00959465	0.00408093	0.0104744	0.009839	0.0212421	0.0150486	0.00487183
Q9Y312	Nucleus	0.0426577	0.0769313	0.543724	0.331432	0.0052546	clust10	0.0131646	0.0254329	0.00406029	0.0365373	0.010637	0.0183579	0.00679279	0.00460634	0.0367239	0.496172	0.0108286	0.0131633	0.00452521	0.040326	0.0166237	0.187897	0.0688972	0.0052546
Q9Y383	Nucleus	0.0563637	0.0469931	0.702327	0.185294	0.00902262	clust10	0.0320482	0.0165429	0.00777261	0.0117159	0.00920106	0.00932575	0.00915859	0.00759174	0.0263464	0.58406	0.091921	0.011894	0.0109247	0.0210563	0.0825957	0.0437653	0.0150575	0.00902262
Q9Y448	Nucleus	0.0474844	0.100591	0.625202	0.221564	0.00515812	clust10	0.0133101	0.03021	0.00396436	0.0589099	0.0102663	0.0203706	0.00663088	0.00441318	0.0431166	0.571613	0.0104727	0.0142746	0.00437372	0.0312627	0.0127777	0.0659287	0.0929466	0.00515812
Q9Y4K3	Nucleus	0.0440034	0.083183	0.681567	0.186141	0.00510512	clust10	0.0126849	0.0274108	0.00390767	0.0439687	0.00958926	0.0188532	0.00640611	0.0043657	0.0337454	0.637758	0.0100637	0.0118825	0.004323	0.0183151	0.0120442	0.105701	0.0338752	0.00510512
Q9Y4R8	Nucleus	0.04232	0.0858381	0.596689	0.269988	0.00516477	clust10	0.012993	0.0253608	0.00396622	0.0477152	0.00943799	0.0175405	0.00666867	0.00447565	0.0400221	0.546126	0.0105409	0.0121811	0.00441773	0.0228563	0.0145063	0.177164	0.0388628	0.00516477
Q9Y587	Nucleus	0.0685068	0.256071	0.444141	0.225578	0.00570314	clust10	0.0181798	0.0458338	0.00449317	0.216541	0.00969862	0.0182318	0.00678682	0.0048122	0.0760817	0.355239	0.0128206	0.0153379	0.00475736	0.0246422	0.0116806	0.0179732	0.151186	0.00570314
Q9Y5A7	Nucleus	0.0331716	0.0517393	0.562659	0.347706	0.00472373	clust10	0.0128807	0.0167271	0.00356382	0.0236342	0.00755299	0.0114004	0.00523351	0.00391817	0.0164023	0.535387	0.0108699	0.00887537	0.00396245	0.013913	0.0172591	0.288449	0.0152468	0.00472373
Q9Y5R8	Nucleus	0.0469955	0.0838294	0.582191	0.281696	0.00528768	clust10	0.0134999	0.0294115	0.00408404	0.0426993	0.0105003	0.0192319	0.00681064	0.00458727	0.0456107	0.525565	0.0110159	0.0154206	0.00453171	0.0544101	0.014121	0.106629	0.0865834	0.00528768
Q9Y5S2	Nucleus	0.0420506	0.0357074	0.795917	0.120998	0.00532754	clust10	0.0228514	0.0148774	0.00432182	0.00962056	0.00676024	0.0080936	0.0065555	0.00467751	0.0650384	0.713803	0.0170757	0.0110921	0.00495984	0.0233274	0.023882	0.0460453	0.0116911	0.00532754
Q9Y5S9	Nucleus	0.0568586	0.0372257	0.739877	0.160873	0.00516519	clust10	0.0303779	0.0220946	0.0043862	0.0121464	0.00750653	0.00773561	0.00530086	0.00453636	0.0149672	0.706897	0.0180133	0.0146184	0.00469824	0.0436818	0.0370879	0.0214312	0.0393553	0.00516519
Q9Y5X1	Nucleus	0.115792	0.301913	0.449873	0.127143	0.00527876	clust10	0.0216851	0.0900381	0.00406851	0.209606	0.0171417	0.0627329	0.00786097	0.004572	0.0560999	0.381434	0.0123398	0.0137131	0.00432972	0.022012	0.0121324	0.0201851	0.0547706	0.00527876
Q9Y6D5	Nucleus	0.0531541	0.181219	0.556353	0.204436	0.0048381	clust10	0.0141473	0.0353417	0.0036651	0.145584	0.00876807	0.0171594	0.0057545	0.00395282	0.0480737	0.497691	0.0105885	0.0133429	0.00395058	0.0264143	0.0108455	0.0299046	0.119978	0.0048381
Q9Y6E2	Nucleus	0.144132	0.160652	0.57625	0.112801	0.00616489	clust10	0.0248731	0.114384	0.00487484	0.103442	0.0135918	0.0295378	0.00873126	0.00534904	0.206712	0.355608	0.0139303	0.0156421	0.00516931	0.0221524	0.0123394	0.0237084	0.0337894	0.00616489
Q9Y6G5	Nucleus	0.0898639	0.216736	0.581199	0.107144	0.00505692	clust10	0.019663	0.0662967	0.00390421	0.170763	0.0106887	0.0245686	0.00647556	0.00424031	0.0680748	0.501337	0.0117868	0.0129422	0.00410972	0.018852	0.0105517	0.0168365	0.0438518	0.00505692
Q9Y6K0	Nucleus	0.0568576	0.109309	0.733181	0.0953604	0.00529138	clust10	0.0160225	0.0368896	0.00394548	0.0750821	0.0083779	0.0156732	0.00602593	0.00415008	0.03998	0.681276	0.0119257	0.0130293	0.00408965	0.015037	0.0100556	0.022895	0.0302538	0.00529138
Q9Y6M4	Nucleus	0.209119	0.271221	0.386214	0.127377	0.00606959	clust10	0.0313657	0.172952	0.0048009	0.193703	0.0157558	0.0469141	0.00947838	0.00536911	0.138954	0.232559	0.014701	0.0156309	0.0050875	0.0247531	0.0125978	0.0170272	0.0522801	0.00606959
E9PRG8	Nucleus	0.256413	0.0530726	0.526936	0.155259	0.00832031	clust11	0.222057	0.0236662	0.0106898	0.0149907	0.0106799	0.010651	0.00943653	0.00731456	0.0197481	0.196487	0.3107	0.0143723	0.00943713	0.0281733	0.063329	0.0268137	0.0131333	0.00832031
O00203	unclassified	0.0775122	0.168025	0.324109	0.419476	0.0108786	unclassified	0.0497781	0.0172263	0.0105078	0.0119423	0.0551678	0.0214833	0.0547357	0.0246955	0.0700484	0.0236078	0.230452	0.0750366	0.01921	0.052202	0.213536	0.0398757	0.0196152	0.0108786
O00299	unclassified	0.444771	0.0977031	0.379242	0.0700221	0.00826201	unclassified	0.257352	0.014677	0.172742	0.00649039	0.0137351	0.0111232	0.018292	0.0480624	0.0198328	0.00835546	0.351054	0.00676674	0.0196654	0.0075438	0.0212882	0.00879857	0.00595942	0.00826201
O00425	Nucleus	0.0284424	0.015576	0.820877	0.126323	0.00878102	clust11	0.0141978	0.00440649	0.00983817	0.00265012	0.00319615	0.00281371	0.00346481	0.00345125	0.0053917	0.0123012	0.803184	0.00910741	0.0404296	0.00561585	0.0580424	0.00902173	0.0041064	0.00878102
O15371	Nucleus	0.0333063	0.0335175	0.504461	0.41563	0.0130856	clust11	0.0143564	0.0082094	0.0107405	0.00561871	0.0066012	0.00588998	0.00758936	0.00781827	0.0118222	0.0164509	0.476188	0.0772949	0.204618	0.0166884	0.0821477	0.0250199	0.00986132	0.0130856
O43390	Nucleus	0.0509015	0.0216077	0.798551	0.121786	0.00715382	clust11	0.0354939	0.00689873	0.00850892	0.00418252	0.0043043	0.00409969	0.0046309	0.00439024	0.0110973	0.0562035	0.73125	0.0114411	0.0129924	0.00834763	0.0596112	0.0231778	0.00621574	0.00715382
O43399	Nucleus	0.067751	0.0374405	0.526452	0.359347	0.0090093	clust11	0.0425964	0.00884112	0.0163135	0.00601089	0.00727618	0.00644547	0.00880929	0.00889866	0.0164045	0.0109719	0.499076	0.169122	0.0831324	0.0240325	0.0564381	0.0130809	0.0135406	0.0090093
O75131	Nucleus	0.0471664	0.0204346	0.914902	0.0147793	0.0027182	clust11	0.0286568	0.00455091	0.0139587	0.0018002	0.0031711	0.00253009	0.00425882	0.00867436	0.0287274	0.00276644	0.883408	0.00183385	0.00274095	0.00192461	0.00515325	0.00151739	0.00160926	0.0027182
O75607	Nucleus	0.0754586	0.0581812	0.715777	0.142362	0.00822101	clust11	0.0492233	0.017092	0.0091432	0.0122088	0.0122048	0.0117116	0.0144366	0.00761936	0.306456	0.0611102	0.348211	0.0183867	0.0102072	0.0204068	0.0549192	0.0227858	0.0156563	0.00822101
O94979	Nucleus	0.0800143	0.0478957	0.522643	0.338886	0.0105616	clust11	0.0543373	0.0139043	0.0117726	0.0102501	0.00966485	0.00936219	0.00972291	0.00889559	0.0131608	0.0890295	0.420452	0.0959723	0.0218161	0.0409027	0.120957	0.0398267	0.0194108	0.0105616
P00338	Nucleus	0.016842	0.000954782	0.970372	0.00798281	0.0038484	clust11	0.000823084	0.00014492	0.015874	0.000102438	0.000189259	0.000120886	0.00022988	0.000312318	0.000489509	0.0001578	0.969725	0.000363734	0.00448159	0.00017678	0.00267012	0.000176058	0.000114527	0.0038484
P00558	Nucleus	0.0204291	0.0110937	0.907452	0.057102	0.00392339	clust11	0.00693972	0.00194092	0.0115485	0.0010948	0.00179807	0.00163795	0.00277656	0.00378635	0.00956616	0.00228149	0.895604	0.00145526	0.00997679	0.00183843	0.040622	0.00195982	0.00124969	0.00392339
P01889	Nucleus	0.286362	0.0857941	0.56069	0.0596209	0.0075326	clust11	0.247648	0.0262206	0.0124935	0.0108828	0.0167874	0.016106	0.0275652	0.0144526	0.226376	0.0158979	0.318417	0.00903779	0.00878945	0.00902717	0.0170614	0.00710024	0.00860493	0.0075326
P02545	Nucleus	0.340565	0.117826	0.363781	0.170953	0.00687497	clust11	0.312071	0.0192308	0.00926333	0.00704569	0.030859	0.014977	0.0456741	0.0192704	0.0163802	0.0162203	0.33118	0.0128818	0.00960147	0.0126804	0.117476	0.0101011	0.00821208	0.00687497
P04083	Nucleus	1.53e-06	4.87e-08	0.999998	7.41e-08	1.12e-12	clust11	2.81e-08	6.8e-13	1.5e-06	4.21e-13	9.21e-09	8.63e-09	1.34e-08	1.74e-08	1.59e-12	1.31e-08	0.999998	7.28e-09	2.56e-08	8.72e-09	1.82e-08	7.59e-09	6.71e-09	1.12e-12
P06454	Nucleus	0.0636845	0.0367711	0.696744	0.193557	0.00924341	clust11	0.0430183	0.00972816	0.0109381	0.00480641	0.00691731	0.00570195	0.0107523	0.00859319	0.0171684	0.0253979	0.654177	0.00456057	0.0184996	0.00589328	0.133442	0.0267655	0.00439597	0.00924341
P06733	Nucleus	0.00277344	4.72e-05	0.996507	0.000157433	0.000514832	clust11	5.64e-05	1.38e-06	0.0027157	9.91e-07	8.93e-06	6.52e-06	1.35e-05	1.72e-05	3.71e-05	8.58e-06	0.996461	3.07e-06	0.00011559	5.01e-06	1.79e-05	1.06e-05	5.27e-06	0.000514832
P06748	Nucleus	0.0210679	0.000225957	0.977418	0.000992525	0.000295707	clust11	0.000282544	6.87e-05	0.0207166	4.53e-05	3.86e-05	5.17e-05	3.59e-05	5.45e-05	0.000377835	0.000247671	0.976793	0.000142141	0.000594182	4.98e-05	8.42e-05	6.95e-05	5.27e-05	0.000295707
P07195	Nucleus	0.0166036	0.0020562	0.953208	0.0236707	0.00446115	clust11	0.00140837	0.0003598	0.0148355	0.000261729	0.000386854	0.000297155	0.000491249	0.000619215	0.00122718	0.0004641	0.951517	0.000846923	0.0119672	0.000447881	0.00951995	0.000574301	0.000314451	0.00446115
P07305	Nucleus	0.328323	0.0587064	0.50729	0.0986245	0.00705533	clust11	0.292819	0.0254613	0.0100433	0.0132282	0.0138184	0.014139	0.0105505	0.00697031	0.0247484	0.139228	0.343314	0.0122522	0.00733499	0.0187944	0.0383738	0.00977773	0.0120913	0.00705533
P07355	Nucleus	0.11663	0.198636	0.49247	0.173595	0.0186689	clust11	0.0592224	0.0351323	0.0222756	0.0730554	0.0246503	0.0301285	0.0286227	0.0421792	0.0384303	0.0572144	0.396825	0.0284164	0.0259818	0.0286586	0.0236451	0.0263287	0.0405644	0.0186689
P07737	Nucleus	0.263382	0.056383	0.604704	0.0582347	0.0172962	clust11	0.0438798	0.00699436	0.212508	0.00443865	0.00862134	0.00653303	0.012867	0.023923	0.0144933	0.00602544	0.584185	0.00532811	0.0247078	0.0059363	0.0116052	0.00608118	0.00457608	0.0172962
P07910	Nucleus	0.20552	0.0670693	0.481099	0.238599	0.00771332	clust11	0.176063	0.0198891	0.00956756	0.0103773	0.0162873	0.0140998	0.0165477	0.00975722	0.0398711	0.132738	0.30849	0.047771	0.0102798	0.0447627	0.0986326	0.0185851	0.0185677	0.00771332
P08133	unclassified	0.186017	0.369716	0.349994	0.0828115	0.0114615	clust11	0.100038	0.0230079	0.0629714	0.0141902	0.0338357	0.0258685	0.0611781	0.234644	0.0222364	0.0143594	0.313398	0.0133739	0.0150466	0.0125886	0.0180216	0.0118688	0.0119122	0.0114615
P08670	Nucleus	0.0111486	0.00077292	0.830974	0.00246893	0.154635	clust11	0.000551692	0.000138691	0.0104582	0.000101836	0.000127881	0.000113239	0.000208141	0.000221823	0.000301502	0.000247665	0.830425	0.00017753	0.00152402	0.00013697	0.000289564	0.000233414	0.000107438	0.154635
P08758	Nucleus	0.101646	0.0651147	0.821826	0.00963992	0.00177333	clust11	0.00421259	0.00147444	0.0959592	0.00100367	0.00202805	0.00153375	0.00313881	0.0574104	0.00326629	0.00102726	0.817532	0.000939548	0.00423264	0.000944995	0.00163469	0.00103843	0.00084962	0.00177333
P09211	Nucleus	0.025019	0.0192713	0.885275	0.0662923	0.00414203	clust11	0.013016	0.00248644	0.00951663	0.00154303	0.00314997	0.00239148	0.00414288	0.00804394	0.0248888	0.00278782	0.857599	0.00452956	0.0108863	0.00319576	0.0431893	0.00249638	0.00199493	0.00414203
P09382	Nucleus	0.101674	0.177086	0.526008	0.175017	0.0202162	clust11	0.0493684	0.0340061	0.0182992	0.0756443	0.0238649	0.0298293	0.0267649	0.0209824	0.0388255	0.0585606	0.428621	0.02846	0.0257227	0.0288858	0.0242022	0.0266066	0.0411394	0.0202162
P09496	Nucleus	0.027684	0.00961669	0.872083	0.0785318	0.0120845	clust11	0.00668647	0.00237164	0.0186258	0.00151683	0.00181048	0.00160929	0.00201959	0.00266049	0.00295321	0.0052224	0.863907	0.00449854	0.0311519	0.00311876	0.0333638	0.0043862	0.00201259	0.0120845
P09497	Nucleus	0.0744773	0.050919	0.463058	0.39802	0.0135265	clust11	0.04614	0.0142575	0.0140797	0.00846725	0.0104871	0.00902284	0.0122542	0.0106877	0.0170716	0.0396411	0.406345	0.0299652	0.0561978	0.0204093	0.230078	0.0488207	0.0125488	0.0135265
P09651	Nucleus	0.065036	0.0437689	0.654627	0.230118	0.00644968	clust11	0.0480446	0.00757155	0.00941987	0.00553817	0.00998078	0.00702408	0.0122082	0.00901763	0.0445112	0.0148636	0.595252	0.0965931	0.0138128	0.0284202	0.0702057	0.00780733	0.0132792	0.00644968
P11940	Nucleus	0.0511809	0.0327033	0.484219	0.300644	0.131254	clust11	0.0185772	0.00771705	0.0248866	0.00537724	0.00615818	0.00562776	0.00667891	0.00886121	0.0100948	0.0143415	0.459782	0.0179964	0.186526	0.012915	0.0558303	0.0189045	0.00847115	0.131254
P12956	Nucleus	0.00477054	0.00129375	0.986487	0.0048113	0.00263695	clust11	0.000595	0.000393836	0.0037817	0.00022299	0.000268296	0.00027819	0.000308866	0.000215406	0.00144768	0.000787646	0.984252	0.00031205	0.00245666	0.000369473	0.000939959	0.0004543	0.000278855	0.00263695
P13010	Nucleus	0.00656608	0.00257118	0.977586	0.0101961	0.00308079	clust11	0.00126612	0.000769754	0.00453021	0.00043135	0.000504426	0.000550374	0.000639376	0.00044565	0.00473556	0.00161621	0.971234	0.000587402	0.00459968	0.000734829	0.00267208	0.00106571	0.000536444	0.00308079
P14174	Nucleus	0.0350236	0.0112753	0.931372	0.0192057	0.00312341	clust11	0.00540733	0.00219306	0.0274232	0.001229	0.00211355	0.00176806	0.00281312	0.00335157	0.0080185	0.00228422	0.921069	0.00141223	0.00642126	0.00160834	0.00687702	0.00171362	0.00117322	0.00312341
P14618	Nucleus	0.0329265	0.00147237	0.958066	0.0057288	0.00180611	clust11	0.00131053	0.000202269	0.0314137	0.000162754	0.000294844	0.000251451	0.000342081	0.000421244	0.000963556	0.000258517	0.956844	0.000443606	0.00368888	0.000224955	0.000914042	0.000278543	0.000178773	0.00180611
P14866	Nucleus	0.190321	0.0355082	0.701604	0.067063	0.00550329	clust11	0.166497	0.014143	0.009681	0.00860841	0.00717956	0.00889419	0.00651517	0.00431088	0.0306557	0.0714345	0.599514	0.0075744	0.00529021	0.00948298	0.0279071	0.00838301	0.0084253	0.00550329
P15531	Nucleus	0.061547	0.0413269	0.791164	0.100133	0.00582924	clust11	0.0368961	0.0151125	0.00953839	0.00372803	0.00729288	0.00592017	0.0126089	0.011777	0.069148	0.0104779	0.711538	0.00370781	0.00983948	0.00361304	0.0703748	0.00946392	0.00313351	0.00582924
P16403	Nucleus	0.0926028	0.00547888	0.892705	0.00785227	0.00136099	clust11	0.0189271	0.00207057	0.0716051	0.00124376	0.00119672	0.00127201	0.000908827	0.000857567	0.00182561	0.00768263	0.883197	0.00162382	0.00147517	0.00135246	0.00135984	0.000931963	0.00110902	0.00136099
P17931	Nucleus	0.137963	0.0938868	0.714541	0.046779	0.00682987	clust11	0.101655	0.0239212	0.0123875	0.00988864	0.0174187	0.0158648	0.0264359	0.0242788	0.198188	0.00891019	0.507443	0.00758103	0.0081766	0.0061924	0.0112603	0.00611421	0.00745446	0.00682987
P18077	Nucleus	0.0353411	0.0118999	0.817623	0.0763945	0.058742	clust11	0.00942423	0.00290907	0.0230078	0.00195235	0.00219361	0.00199543	0.00257197	0.00318652	0.00330241	0.00659488	0.807725	0.00656402	0.0356697	0.00392019	0.0220624	0.0054971	0.00268109	0.058742
P18621	Nucleus	0.0217556	0.00225024	0.676252	0.0130887	0.286654	clust11	0.00366467	0.000564372	0.0175266	0.000379507	0.000378841	0.000380428	0.000483677	0.000627789	0.000887157	0.000946054	0.674419	0.00148281	0.00816631	0.000642263	0.00146094	0.000822085	0.000514279	0.286654
P20073	Nucleus	0.0601158	0.0640011	0.581173	0.287106	0.00760442	clust11	0.0416515	0.00878048	0.00968383	0.0074929	0.0147797	0.0101515	0.0183586	0.0132183	0.0812143	0.0112618	0.488697	0.119223	0.0168926	0.0311601	0.0909805	0.010182	0.0186677	0.00760442
P20290	Nucleus	0.0519842	0.00982994	0.913469	0.0203961	0.00432027	clust11	0.0361038	0.0028157	0.0130647	0.00150669	0.00204901	0.00177814	0.00259539	0.00190071	0.00379115	0.00743361	0.902245	0.0016217	0.00324041	0.00219773	0.00861973	0.00330559	0.00141094	0.00432027
P21589	Nucleus	0.233911	0.0345436	0.689577	0.0377465	0.0042219	clust11	0.114062	0.0102751	0.109574	0.00488238	0.00629785	0.00570385	0.00860398	0.00905555	0.0269986	0.00982844	0.65275	0.00474814	0.00738463	0.0058181	0.0107277	0.00472688	0.004341	0.0042219
P21926	Nucleus	0.175091	0.0173684	0.780207	0.0236475	0.0036862	clust11	0.0300445	0.00360844	0.141438	0.00214486	0.00294556	0.00268079	0.00452468	0.0050725	0.00841943	0.00418862	0.767599	0.0022211	0.00984292	0.00239451	0.00491336	0.00214978	0.00212584	0.0036862
P22392	Nucleus	0.0728184	0.0518853	0.554435	0.245452	0.0754103	clust11	0.0190698	0.00978126	0.0439673	0.0061188	0.00885602	0.00757463	0.0133082	0.0160276	0.0190089	0.0107824	0.524643	0.00723472	0.13914	0.00736644	0.0691803	0.0166534	0.00587668	0.0754103
P22626	Nucleus	0.12601	0.0752168	0.58653	0.204862	0.00738204	clust11	0.101708	0.0141836	0.0101183	0.00855122	0.0189318	0.0133512	0.022483	0.0118996	0.0554159	0.0305774	0.500536	0.0451506	0.0112456	0.0314887	0.0927712	0.0101601	0.014046	0.00738204
P23246	Nucleus	0.211064	0.0447516	0.633301	0.104267	0.0066166	clust11	0.180679	0.0204322	0.00995262	0.0115942	0.00892655	0.0104922	0.0081229	0.00561581	0.0277184	0.107595	0.497987	0.0114569	0.0069823	0.0147878	0.0431496	0.0165592	0.0113311	0.0066166
P26368	Nucleus	0.031219	0.014997	0.892688	0.0565449	0.00455078	clust11	0.0199581	0.004132	0.00712893	0.00377714	0.00274238	0.00348708	0.00252405	0.00246634	0.0554398	0.022567	0.814681	0.0112612	0.00575444	0.00612962	0.0188021	0.00872647	0.00587109	0.00455078
P26599	Nucleus	0.00920892	0.00165929	0.981908	0.00558368	0.00164015	clust11	0.000789661	0.000449917	0.00796935	0.000296866	0.000384178	0.000348717	0.000382226	0.000247304	0.00151838	0.00147473	0.978915	0.000568176	0.00209276	0.000549057	0.00126742	0.000665354	0.000440914	0.00164015
P27635	Nucleus	0.00675705	0.000252267	0.918299	0.00138047	0.0733112	clust11	0.000734578	6.23e-05	0.00596021	4.14e-05	4.24e-05	4.15e-05	5.68e-05	7.03e-05	0.000145862	9.94e-05	0.918054	0.000234821	0.000801642	6.89e-05	0.000127904	9.31e-05	5.41e-05	0.0733112
P29692	Nucleus	0.0683362	0.0683012	0.500918	0.347364	0.0150808	clust11	0.0317949	0.00899807	0.0275433	0.00565773	0.0113929	0.00689232	0.0149503	0.0294078	0.0146763	0.00861109	0.477631	0.0177656	0.210074	0.0104869	0.0904047	0.0125512	0.00608117	0.0150808
P30086	Nucleus	0.100251	0.0448946	0.772515	0.0749133	0.00742574	clust11	0.0668345	0.0181233	0.0152937	0.00502515	0.00807553	0.00818578	0.0116818	0.0119263	0.0646386	0.0111053	0.696771	0.00527894	0.0120849	0.00642254	0.0378251	0.00851663	0.00478524	0.00742574
P30626	Nucleus	0.00778833	0.00346587	0.976089	0.0100078	0.00264923	clust11	0.00151627	0.000811328	0.00546073	0.000653189	0.000627242	0.000720939	0.000881215	0.000583283	0.20325	0.00179546	0.771043	0.00122194	0.00443768	0.00083569	0.00191198	0.000743483	0.000857015	0.00264923
P31939	Nucleus	0.0628177	0.0816355	0.461952	0.384206	0.00938968	clust11	0.0375309	0.0157324	0.00955441	0.0105061	0.0199562	0.0140494	0.024998	0.0121257	0.172506	0.0350341	0.254411	0.0362682	0.0158153	0.0269221	0.236985	0.049775	0.0184403	0.00938968
P31949	unclassified	0.31767	0.247714	0.307869	0.106596	0.0201516	clust11	0.108191	0.0234346	0.186044	0.0126148	0.0249627	0.0188037	0.0372553	0.154077	0.0245517	0.0136387	0.269679	0.0125907	0.0416785	0.0125376	0.0165352	0.011769	0.011485	0.0201516
P35080	Nucleus	0.0524359	0.0467047	0.722435	0.171108	0.00731715	clust11	0.0346171	0.00892985	0.00888893	0.00778535	0.00996568	0.00923238	0.0124454	0.00727588	0.180759	0.0219058	0.51977	0.047591	0.0142289	0.019472	0.0518463	0.0206768	0.0172926	0.00731715
P35908	Nucleus	0.15178	0.0377245	0.667512	0.136105	0.0068786	clust11	0.130012	0.0109152	0.0108531	0.00466879	0.00728133	0.00597939	0.0117984	0.0079966	0.0112159	0.0361783	0.620118	0.00835925	0.0103446	0.00877083	0.0889726	0.0139364	0.00572105	0.0068786
P37235	unclassified	0.252839	0.0824512	0.421047	0.22979	0.0138723	clust11	0.190437	0.0164691	0.0459332	0.00861524	0.0140314	0.0101252	0.0222007	0.0274786	0.0171608	0.0175013	0.386385	0.00843794	0.0313	0.0113079	0.15408	0.0168053	0.00785878	0.0138723
P39023	Nucleus	0.0134615	0.00120724	0.734364	0.00488132	0.246086	clust11	0.0017475	0.000317471	0.0113965	0.000206106	0.000193172	0.000201153	0.000266914	0.000339892	0.00064406	0.00043983	0.73328	0.00060325	0.00241662	0.000297725	0.000825818	0.000461524	0.000276382	0.246086
P42677	Nucleus	0.0136423	0.0049039	0.957544	0.0204142	0.00349567	clust11	0.00557764	0.00126513	0.00679956	0.000989088	0.000952845	0.00101754	0.00101059	0.000933832	0.00693834	0.00510084	0.945505	0.00318545	0.00397273	0.00168596	0.0077148	0.00239891	0.00145631	0.00349567
P46777	Nucleus	0.00970376	0.000449362	0.824842	0.00225771	0.162747	clust11	0.000942666	0.0001162	0.0086449	7.81e-05	7.51e-05	7.66e-05	9.96e-05	0.000119919	0.000241879	0.000177873	0.824422	0.000254635	0.00135226	0.000122208	0.000251793	0.000174062	0.000102754	0.162747
P46778	Nucleus	0.010345	0.000637636	0.827982	0.00269244	0.158343	clust11	0.00131049	0.000170666	0.00886382	0.000107047	0.000102835	0.000104999	0.000144394	0.00017836	0.000402697	0.000232026	0.827347	0.000263687	0.00154463	0.00013639	0.000353587	0.000261018	0.000133132	0.158343
P46779	Nucleus	0.0277382	0.00835025	0.83474	0.049487	0.0796844	clust11	0.00748119	0.00209624	0.0181608	0.00126655	0.00150136	0.00132006	0.00186555	0.00239672	0.00271349	0.00357706	0.82845	0.00390588	0.0230728	0.00241705	0.0150604	0.00340587	0.00162499	0.0796844
P46782	Nucleus	0.025614	0.00562145	0.498113	0.039038	0.431614	clust11	0.00544207	0.00135657	0.0188153	0.000874022	0.000919122	0.000888317	0.0012263	0.0017137	0.00229488	0.00185717	0.493961	0.00292418	0.019585	0.00137471	0.0118317	0.00218715	0.0011352	0.431614
P47756	Nucleus	0.264847	0.0986432	0.540509	0.0885227	0.00747804	clust11	0.230602	0.0170447	0.0171999	0.00548313	0.0155966	0.0104046	0.0272521	0.0399067	0.050973	0.00740489	0.482132	0.0072506	0.013396	0.00793374	0.0437531	0.0104357	0.00575364	0.00747804
P49207	Nucleus	0.0132389	0.00137777	0.961695	0.00847488	0.0152131	clust11	0.00146454	0.000341437	0.0114329	0.000224796	0.000260689	0.0002362	0.000301315	0.000354771	0.000470249	0.000790799	0.960434	0.00106303	0.00483907	0.000457346	0.00121396	0.000578507	0.000322975	0.0152131
P50395	Nucleus	0.172404	0.0733508	0.667567	0.0789239	0.00775429	clust11	0.136014	0.0220888	0.0143007	0.00666588	0.0137701	0.0115968	0.0198305	0.0214875	0.0924505	0.0117103	0.563407	0.0063515	0.0111995	0.00716652	0.038422	0.0101697	0.00561471	0.00775429
P50914	Nucleus	0.0226022	0.00176983	0.660103	0.00684819	0.308677	clust11	0.00194844	0.00039254	0.0202612	0.000252705	0.000298406	0.000266665	0.00042845	0.000523605	0.000532559	0.000578112	0.658992	0.000470066	0.00413447	0.000397659	0.000986425	0.000567171	0.000292403	0.308677
P50995	Nucleus	0.0269596	0.0115993	0.945078	0.0142141	0.00214869	clust11	0.00874584	0.00193147	0.0162823	0.0010237	0.00196063	0.00156107	0.00288654	0.00416736	0.00756714	0.00173118	0.93578	0.00184499	0.00303061	0.00164067	0.00537868	0.00115273	0.00116638	0.00214869
P51114	Nucleus	0.0265733	0.00620751	0.943258	0.0201545	0.00380694	clust11	0.0159237	0.00178447	0.0088651	0.00110394	0.00123262	0.00124204	0.0014691	0.00115981	0.00304229	0.00804343	0.932172	0.00219228	0.00294959	0.00182304	0.00856527	0.0031552	0.00146916	0.00380694
P51116	Nucleus	0.139845	0.0581302	0.598699	0.194491	0.00883505	clust11	0.110228	0.0195211	0.010095	0.013665	0.0126544	0.0124207	0.0113062	0.00808396	0.0477902	0.247795	0.303114	0.0212767	0.0109073	0.0296289	0.0781791	0.0354123	0.0190868	0.00883505
P51991	Nucleus	0.113789	0.0776069	0.555515	0.244172	0.00891713	clust11	0.0844052	0.0191655	0.0102185	0.0114591	0.0177746	0.0147754	0.022758	0.0108399	0.0779882	0.140198	0.337329	0.0301573	0.0118984	0.0294902	0.127259	0.0271026	0.0182641	0.00891713
P52272	Nucleus	0.143566	0.0597997	0.629958	0.158487	0.0081893	clust11	0.113221	0.0203771	0.00996711	0.0142795	0.013092	0.0132433	0.0115118	0.00767312	0.064103	0.198439	0.367416	0.0188155	0.00953928	0.0228	0.0613928	0.0273099	0.0186295	0.0081893
P52597	Nucleus	0.00277111	0.000635777	0.984851	0.00997545	0.00176677	clust11	0.000343303	0.000160874	0.00226693	0.000120815	0.000134059	0.000135945	0.000136082	0.000108876	0.000763365	0.000289922	0.983798	0.000999318	0.00669064	0.000248844	0.00156149	0.000262482	0.000212679	0.00176677
P52907	Nucleus	0.187864	0.109529	0.576327	0.118055	0.00822548	clust11	0.148424	0.0243901	0.0150498	0.00685053	0.0211715	0.0145428	0.0267163	0.0402478	0.0724095	0.00906381	0.494853	0.00967794	0.0131298	0.00970497	0.0670961	0.0112981	0.00714764	0.00822548
P55209	Nucleus	0.0227541	0.0205792	0.681716	0.243747	0.0312031	clust11	0.00772874	0.0045163	0.010509	0.00303036	0.0039568	0.00329184	0.00460159	0.00569856	0.0112486	0.00596844	0.664499	0.00675829	0.157499	0.00606885	0.056019	0.0132645	0.00413727	0.0312031
P55735	unclassified	0.0446102	0.0458833	0.407732	0.490109	0.0116654	unclassified	0.0220511	0.0116896	0.0108694	0.00941357	0.00956749	0.00838897	0.00974316	0.00877007	0.0167959	0.0520693	0.338867	0.161218	0.0489591	0.0448175	0.162298	0.0564499	0.0163654	0.0116654
P56537	Nucleus	0.00739939	0.00280438	0.97682	0.0106379	0.00233867	clust11	0.001539	0.000633159	0.00522723	0.000456279	0.000583372	0.000533418	0.000699706	0.000531604	0.0132837	0.00177488	0.961761	0.00143781	0.00341928	0.00086816	0.00335999	0.000860489	0.000692137	0.00233867
P61313	Nucleus	0.0121211	0.00345482	0.917786	0.0160066	0.0506311	clust11	0.00268043	0.000832454	0.00860823	0.000513484	0.00061933	0.000530442	0.000803269	0.000988297	0.00156385	0.00131892	0.914904	0.00171822	0.00647974	0.000873223	0.00479744	0.00146776	0.000670247	0.0506311
P61513	Nucleus	0.0536908	0.0394677	0.454205	0.330204	0.122432	clust11	0.0191854	0.00950245	0.0250029	0.0059662	0.00722093	0.00629482	0.00872404	0.0112617	0.0123572	0.0147407	0.427107	0.0161104	0.207605	0.01184	0.0625864	0.0240923	0.00797037	0.122432
P61970	Nucleus	0.354125	0.0918464	0.475229	0.0712637	0.00753609	clust11	0.319873	0.0173735	0.0168786	0.00753671	0.0180474	0.0134606	0.0229943	0.0298074	0.122222	0.00877503	0.344232	0.0118123	0.0119419	0.0103645	0.0196786	0.00936673	0.00809969	0.00753609
P61978	Nucleus	0.0150721	0.0100093	0.800259	0.169576	0.00508385	clust11	0.00678157	0.00200036	0.00629013	0.00151039	0.00189591	0.00156404	0.00235805	0.00268092	0.0136338	0.00248188	0.784143	0.0702602	0.068114	0.0038003	0.0209849	0.00311039	0.00330584	0.00508385
P62266	Nucleus	0.0286494	0.00591976	0.53763	0.0532938	0.374507	clust11	0.00663571	0.00144037	0.0205734	0.00101476	0.00107613	0.00103108	0.00119393	0.00160386	0.00191751	0.00287406	0.532838	0.00596654	0.0365363	0.00196525	0.005132	0.00223803	0.00145565	0.374507
P62273	Nucleus	0.0161003	0.00688577	0.830715	0.0352363	0.111062	clust11	0.00443077	0.00158259	0.0100869	0.00110359	0.00124175	0.00112483	0.00161573	0.00179986	0.00337552	0.00350712	0.823833	0.00301629	0.0164663	0.00178568	0.00903818	0.00336971	0.00156016	0.111062
P62314	Nucleus	0.054207	0.0522536	0.613005	0.267847	0.0126868	clust11	0.0301459	0.0120638	0.0119972	0.00725018	0.0113187	0.00807099	0.0152115	0.0104023	0.0127411	0.045113	0.555151	0.0432425	0.0463055	0.0271416	0.101043	0.0375138	0.0126011	0.0126868
P62328	Nucleus	0.0737017	0.22288	0.605604	0.0889442	0.00886925	clust11	0.0448631	0.0125024	0.0163362	0.00631687	0.0224828	0.0127624	0.0429031	0.138415	0.0256692	0.00892648	0.571009	0.00613987	0.0127915	0.0067319	0.047222	0.0104868	0.00557212	0.00886925
P62899	Nucleus	0.0452877	0.011216	0.66756	0.0493766	0.22656	clust11	0.00924154	0.00244803	0.0335982	0.00155975	0.00186148	0.00183931	0.00223375	0.00372173	0.00236278	0.00434158	0.660855	0.0026451	0.0318915	0.00258038	0.00685036	0.00369723	0.00171204	0.22656
P62910	Nucleus	0.0168291	0.00113635	0.549049	0.00534661	0.427639	clust11	0.0013243	0.000266167	0.0152386	0.000184209	0.000193389	0.0001852	0.000255679	0.000317871	0.000473223	0.000402689	0.548173	0.000473093	0.00325932	0.000296771	0.000661384	0.000432679	0.000223363	0.427639
P63173	Nucleus	0.0107379	0.00114287	0.967509	0.00337193	0.0172388	clust11	0.00156327	0.000271198	0.00890341	0.000163756	0.000224577	0.000189001	0.000247831	0.00031771	0.000233107	0.000875165	0.9664	0.000228589	0.00157038	0.000261868	0.000792762	0.000350726	0.000167597	0.0172388
P63220	Nucleus	0.00744863	0.000465856	0.708448	0.00171601	0.281921	clust11	0.000538572	0.000139596	0.00677046	9.05e-05	7.41e-05	8.3e-05	0.000106932	0.000111279	0.000391427	0.00019295	0.707864	0.000508974	0.000532191	0.000119444	0.000244333	0.000192571	0.000118497	0.281921
P63241	Nucleus	0.3253	0.103548	0.336196	0.174012	0.0609444	clust11	0.115867	0.0201844	0.189249	0.011202	0.0190509	0.0142624	0.024811	0.0342215	0.0147455	0.0175381	0.303912	0.011171	0.0672224	0.0121551	0.0567717	0.0164284	0.0102634	0.0609444
P63261	Nucleus	0.176352	0.199966	0.374782	0.214226	0.0346747	clust11	0.0965665	0.0386876	0.0410977	0.0754213	0.0279188	0.0326925	0.0318283	0.0321053	0.0424905	0.0592731	0.273018	0.0342043	0.0365991	0.0343611	0.0364342	0.0294178	0.0432092	0.0346747
P78527	Nucleus	0.17424	0.0480056	0.650164	0.120449	0.00714175	clust11	0.146427	0.0180096	0.0098035	0.0119114	0.00997163	0.0111577	0.00875735	0.00620749	0.0378536	0.140001	0.472309	0.0127237	0.00799577	0.0170746	0.0498357	0.0205396	0.0122792	0.00714175
P83731	Nucleus	0.0138491	0.00226099	0.932549	0.0125298	0.0388114	clust11	0.00278078	0.000564999	0.0105033	0.000361088	0.000426215	0.000372435	0.000505165	0.000596087	0.000823122	0.00119159	0.930534	0.00132444	0.00717257	0.000680818	0.00194418	0.000931291	0.000476458	0.0388114
P84098	Nucleus	0.0388911	0.00836906	0.537099	0.0585671	0.357074	clust11	0.00700325	0.00198817	0.0298997	0.00123817	0.00143025	0.00128141	0.00164875	0.00277048	0.00207901	0.00279558	0.532225	0.0029302	0.0429226	0.00231587	0.00637933	0.00258754	0.00143161	0.357074
P84103	Nucleus	0.122947	0.0417678	0.683829	0.143368	0.00808851	clust11	0.0976113	0.01557	0.00976526	0.0101118	0.00833604	0.00908038	0.00842021	0.00581934	0.0171826	0.141356	0.52529	0.00952146	0.00999564	0.014686	0.058481	0.0406482	0.0100357	0.00808851
Q00341	Nucleus	0.0645059	0.0125566	0.876654	0.0414664	0.00481662	clust11	0.0504964	0.0034042	0.0106053	0.00172635	0.00259543	0.00217176	0.00303161	0.00303148	0.00398782	0.0132971	0.85937	0.00358275	0.00487102	0.00358244	0.0222555	0.0049956	0.00217905	0.00481662
Q00839	Nucleus	0.021898	0.0183117	0.531532	0.421896	0.00636258	clust11	0.0101517	0.00437596	0.0073704	0.00344417	0.00370418	0.00345924	0.00366931	0.00403478	0.00880547	0.0191121	0.503614	0.305097	0.0317182	0.0233771	0.0450844	0.00928044	0.00733828	0.00636258
Q01081	Nucleus	0.0796424	0.0418957	0.744004	0.127214	0.0072447	clust11	0.0572691	0.013032	0.00934135	0.0104555	0.00863861	0.00931599	0.00781333	0.00567232	0.0688644	0.125089	0.55005	0.0157797	0.00909926	0.0172047	0.0455633	0.0237462	0.0158203	0.0072447
Q01130	Nucleus	0.10718	0.058405	0.588103	0.229179	0.017132	clust11	0.0719396	0.0199141	0.0153264	0.0129161	0.0122968	0.0112712	0.012373	0.00954777	0.014629	0.137767	0.435707	0.0114023	0.0375136	0.0195529	0.0919251	0.0577366	0.011049	0.017132
Q06830	Nucleus	0.367215	0.0373194	0.514752	0.0716911	0.0090232	clust11	0.136791	0.00744983	0.222974	0.00351827	0.00560408	0.00501708	0.00950525	0.0136747	0.0091612	0.00566027	0.49993	0.00503165	0.0240158	0.00402667	0.0298911	0.00517188	0.00355397	0.0090232
Q07955	Nucleus	0.213818	0.0617883	0.515335	0.199919	0.00913959	clust11	0.181084	0.0223732	0.0103605	0.0151173	0.013637	0.0130713	0.0116658	0.00829687	0.0177768	0.247438	0.250121	0.0131364	0.0107461	0.0298153	0.089363	0.0442819	0.0125764	0.00913959
Q08211	Nucleus	0.0928346	0.0428726	0.654851	0.200462	0.00898017	clust11	0.06788	0.0151897	0.00976502	0.009924	0.00893572	0.00888581	0.0083646	0.00676247	0.0186661	0.190598	0.445586	0.0156167	0.0134273	0.0258104	0.0813674	0.0502811	0.0139589	0.00898017
Q12905	Nucleus	0.0318662	0.00692912	0.93034	0.0262791	0.00458582	clust11	0.0212266	0.00201834	0.00862132	0.00149899	0.00138059	0.00137218	0.00144677	0.00123058	0.00260928	0.0140495	0.913681	0.0028793	0.0035046	0.0025692	0.0107942	0.00454246	0.0019893	0.00458582
Q12906	Nucleus	0.0452148	0.00859906	0.914935	0.0271207	0.00413061	clust11	0.0342798	0.00265246	0.00828255	0.00195792	0.00159338	0.00181484	0.00171693	0.00151599	0.00440677	0.0181889	0.892339	0.00296748	0.00303206	0.00280442	0.010576	0.00530631	0.00243447	0.00413061
Q13283	Nucleus	0.0306006	0.00792961	0.917156	0.0410658	0.00324823	clust11	0.00904506	0.00203023	0.0195253	0.00127971	0.00165192	0.00136741	0.00177205	0.00185851	0.00281543	0.00451128	0.909829	0.00856544	0.010845	0.00322322	0.0142572	0.00213203	0.00204296	0.00324823
Q13310	Nucleus	0.0512373	0.0467039	0.472557	0.418183	0.0113188	clust11	0.0280236	0.0129255	0.0102882	0.0101691	0.00967557	0.00894564	0.0093102	0.00860342	0.0194433	0.106692	0.346422	0.0408723	0.03075	0.0336644	0.22912	0.0665358	0.0172406	0.0113188
Q13409	unclassified	0.0486716	0.0373895	0.415193	0.487327	0.0114185	unclassified	0.0270488	0.00997128	0.0116516	0.00867757	0.00746372	0.0069829	0.00744496	0.00682037	0.0116074	0.0408069	0.362779	0.23766	0.0839389	0.0320055	0.0955088	0.0236982	0.0145158	0.0114185
Q13765	Nucleus	0.0310659	0.00651995	0.835863	0.028973	0.0975786	clust11	0.00695015	0.00146832	0.0226474	0.000891015	0.00112778	0.00105035	0.00154772	0.00190309	0.00204812	0.00237389	0.831441	0.00106696	0.0179308	0.00117132	0.00547561	0.00233387	0.000994495	0.0975786
Q13838	Nucleus	0.0376359	0.0260634	0.775372	0.154883	0.00604563	clust11	0.0234334	0.00474278	0.00945976	0.00307487	0.00491621	0.00363065	0.00689631	0.00754538	0.0178226	0.0074509	0.750099	0.0309317	0.0203645	0.00960802	0.0823853	0.00689884	0.00469426	0.00604563
Q14103	Nucleus	0.0649571	0.0578321	0.612222	0.256274	0.00871443	clust11	0.0407782	0.0149828	0.00919618	0.00886739	0.0125339	0.0101437	0.0167023	0.00958479	0.0451094	0.0948537	0.472259	0.0163133	0.0148784	0.0168741	0.158066	0.0384297	0.0117128	0.00871443
Q14444	Nucleus	0.102706	0.0509161	0.467486	0.371161	0.00773056	clust11	0.0805886	0.0120305	0.010087	0.00859985	0.0125572	0.00975897	0.0113801	0.00861994	0.0470746	0.047981	0.372431	0.149669	0.0132909	0.0571713	0.116737	0.0142501	0.0200429	0.00773056
Q15233	Nucleus	0.0782149	0.0194208	0.858646	0.03952	0.00419782	clust11	0.0625748	0.00720682	0.00843331	0.00483067	0.00373435	0.00468433	0.00358294	0.00258848	0.0380727	0.0272803	0.793293	0.00486756	0.00371776	0.00489654	0.0158279	0.00608991	0.00412032	0.00419782
Q16629	Nucleus	0.173765	0.0576254	0.58489	0.174608	0.00911085	clust11	0.141189	0.0223139	0.0102628	0.0115296	0.0130559	0.0121347	0.0124619	0.00844343	0.0213456	0.216653	0.346891	0.0106621	0.0114333	0.0208378	0.0846829	0.0365815	0.0104108	0.00911085
Q71UM5	Nucleus	0.0219882	0.00272431	0.549089	0.0167766	0.409422	clust11	0.00310541	0.000680536	0.0182022	0.000441783	0.000445553	0.000437902	0.000566553	0.000832515	0.00111058	0.000984096	0.546994	0.00122464	0.0116368	0.000689143	0.0017278	0.000935452	0.000562748	0.409422
Q7KZF4	Nucleus	0.0306945	0.0134553	0.897011	0.0533806	0.00545885	clust11	0.0132614	0.00250191	0.0149312	0.00150102	0.0023534	0.0019576	0.00346886	0.0041744	0.00454473	0.00509909	0.887367	0.00277377	0.0130316	0.00282979	0.0296106	0.00331239	0.00182243	0.00545885
Q8NC51	Nucleus	0.0378089	0.00426202	0.93929	0.0162424	0.00239691	clust11	0.00372034	0.00124729	0.0328412	0.00078941	0.000983905	0.000839817	0.000842796	0.000806096	0.00188189	0.0052858	0.932122	0.00312527	0.00585794	0.00156378	0.00273328	0.00190249	0.00105965	0.00239691
Q92499	Nucleus	0.0140689	0.00397873	0.950722	0.0273975	0.00383328	clust11	0.00381158	0.001088	0.00916932	0.000755371	0.000837223	0.000785489	0.000900641	0.000700004	0.00190638	0.0047049	0.94411	0.00272663	0.00861058	0.00161306	0.0113708	0.00195144	0.001125	0.00383328
Q92616	Nucleus	0.107717	0.0492408	0.527836	0.30366	0.0115459	clust11	0.0779136	0.0173078	0.0124956	0.0105414	0.0101916	0.00961697	0.0100461	0.00884476	0.0129127	0.159387	0.355536	0.0277621	0.0226202	0.0306805	0.158729	0.0495002	0.014368	0.0115459
Q92841	Nucleus	0.0781623	0.0610326	0.639412	0.211702	0.00969172	clust11	0.0497359	0.0178453	0.0105811	0.0138748	0.0127166	0.0126895	0.0129662	0.0087855	0.101696	0.127957	0.409759	0.0260783	0.0134516	0.027591	0.0839894	0.0383764	0.0222149	0.00969172
Q969Q0	Nucleus	0.214814	0.00986366	0.748134	0.0238159	0.00337242	clust11	0.197692	0.00322066	0.0139009	0.00194344	0.00208678	0.00184881	0.00221105	0.00177358	0.00260726	0.00926626	0.736261	0.00220776	0.00250571	0.0025504	0.0115469	0.00334279	0.00166242	0.00337242
Q99497	Nucleus	0.181848	0.110694	0.600835	0.0975461	0.00907643	clust11	0.13556	0.0330135	0.0132742	0.0106095	0.024271	0.0211219	0.0317265	0.0229654	0.188364	0.0172366	0.395235	0.00952165	0.0119523	0.0103328	0.0435357	0.0134988	0.00870497	0.00907643
Q9BXS5	Nucleus	0.0776847	0.0439078	0.496377	0.372258	0.00977277	clust11	0.0534501	0.0136976	0.010537	0.00831645	0.00937966	0.00830452	0.0095637	0.00834349	0.0141356	0.0980143	0.384227	0.0504707	0.0238694	0.0312096	0.21342	0.0388903	0.0143982	0.00977277
Q9GZS3	Nucleus	0.0557796	0.0331094	0.645818	0.257205	0.00808806	clust11	0.0382291	0.0088174	0.00873313	0.00770365	0.0065604	0.00693572	0.00593625	0.00597341	0.0188523	0.129637	0.497328	0.0639775	0.0175709	0.0351628	0.0977528	0.028849	0.0138923	0.00808806
Q9NSD9	Nucleus	0.0287867	0.00973045	0.918055	0.0379605	0.0054677	clust11	0.0175123	0.00290706	0.00836733	0.00179514	0.00180832	0.00188514	0.00222834	0.00201351	0.00700038	0.0119535	0.899101	0.00237949	0.00611645	0.00255968	0.0181978	0.0069034	0.00180374	0.0054677
Q9NUP9	Nucleus	0.258285	0.127261	0.542483	0.0638922	0.00807831	clust11	0.213387	0.0302918	0.014606	0.0116621	0.0235925	0.020158	0.0399691	0.0318795	0.173405	0.0107429	0.358335	0.00956862	0.00918774	0.00885036	0.0196807	0.00725383	0.00935098	0.00807831
Q9NZI8	Nucleus	0.0351815	0.0299357	0.672537	0.250355	0.0119906	clust11	0.017442	0.0078647	0.00987474	0.0054573	0.00610442	0.0054934	0.00665206	0.00622854	0.0117786	0.0267649	0.633993	0.0224843	0.0761359	0.0131981	0.0954283	0.034425	0.00868384	0.0119906
Q9UQ80	Nucleus	0.0405423	0.00372258	0.936616	0.0140049	0.00511442	clust11	0.00356175	0.00102476	0.0359558	0.000662331	0.000689204	0.000712999	0.000744071	0.000913974	0.00149535	0.00333083	0.93179	0.000938555	0.00697714	0.000915047	0.00278213	0.00175667	0.000635375	0.00511442
Q9Y224	Nucleus	0.0204767	0.0115006	0.847782	0.110257	0.00998426	clust11	0.0084729	0.00330193	0.00870188	0.0022116	0.00235718	0.00217031	0.0025186	0.00224286	0.0045656	0.0123723	0.830844	0.00647811	0.0431074	0.004307	0.0462119	0.00700131	0.0031509	0.00998426
Q9Y285	Nucleus	0.013537	0.00600728	0.954172	0.021953	0.00433057	clust11	0.0053939	0.00168672	0.00645638	0.00119626	0.00115204	0.00122967	0.0013127	0.00111661	0.012383	0.00569677	0.936092	0.00139505	0.00486737	0.0014289	0.00961454	0.00359265	0.00105445	0.00433057
Q9Y3I0	Nucleus	0.011867	0.00522192	0.916152	0.0590842	0.00767492	clust11	0.00339997	0.00153972	0.0069273	0.00103769	0.00106903	0.00101145	0.00113001	0.00097375	0.00244857	0.00591687	0.907787	0.00318202	0.025091	0.00167623	0.0249707	0.00272329	0.00144096	0.00767492
O00151	Cytosol	0.00167931	0.000955917	0.00149123	0.994557	0.00131689	clust12	0.000733828	0.000174618	0.000770862	0.000124399	0.000129449	0.000127467	0.000191026	0.000383576	0.000236156	0.0001796	0.00107547	0.954528	0.0384448	0.000595737	0.000375668	0.000291439	0.000321199	0.00131689
O00273	Cytosol	0.00963971	0.0155152	0.0258571	0.944684	0.0043036	clust12	0.00357773	0.00277391	0.00328806	0.00399536	0.00302786	0.00255916	0.00255757	0.00337527	0.0103891	0.00321144	0.0122566	0.587885	0.00577375	0.28765	0.0428625	0.00711943	0.0133933	0.0043036
O00571	Cytosol	0.0129904	0.0160953	0.0984624	0.867158	0.00529382	clust12	0.00526764	0.00300699	0.00471575	0.00214469	0.00295457	0.00237948	0.0037654	0.00485113	0.0045055	0.00443821	0.0895187	0.738006	0.0429333	0.0207032	0.052577	0.00675877	0.00617957	0.00529382
O14744	Cytosol	0.00445442	0.00637056	0.0081439	0.97754	0.0034916	clust12	0.00107293	0.00113753	0.00224396	0.00141175	0.00119074	0.000983474	0.000928882	0.00185571	0.00167733	0.00141441	0.00505216	0.885576	0.00665546	0.0497247	0.0285378	0.00254693	0.00449827	0.0034916
O14908	Cytosol	0.01914	0.0326868	0.0242767	0.919453	0.00444317	clust12	0.00991743	0.00441127	0.00481125	0.00247683	0.00805779	0.00280135	0.00969835	0.00965252	0.00324745	0.00270451	0.0183248	0.837394	0.0177326	0.0234795	0.0266148	0.00580747	0.00842537	0.00444317
O15212	Cytosol	0.0224162	0.0287957	0.136312	0.804655	0.00782152	clust12	0.00887064	0.00729886	0.00624674	0.00615591	0.00575155	0.0053007	0.00593557	0.00565193	0.0106319	0.0226075	0.103073	0.373594	0.0330298	0.0508713	0.281944	0.0521984	0.0130179	0.00782152
O43765	Cytosol	0.0100098	0.0144483	0.0201448	0.951373	0.00402372	clust12	0.00418358	0.00273433	0.00309184	0.00361552	0.00295803	0.00233982	0.00233025	0.00320472	0.00538103	0.00274288	0.0120209	0.546576	0.00512618	0.342324	0.0400794	0.00498333	0.0122848	0.00402372
O60232	Cytosol	0.0142738	0.0249401	0.0258986	0.92753	0.00735772	clust12	0.00479805	0.00529635	0.00417944	0.00661897	0.00496117	0.00443512	0.00422468	0.00470018	0.00620673	0.00896868	0.0107232	0.429026	0.0366021	0.122936	0.28634	0.0419649	0.0106607	0.00735772
O60271	Cytosol	0.00787044	0.0136298	0.0149297	0.959019	0.00455082	clust12	0.00243676	0.00244027	0.0029934	0.00343117	0.00279929	0.00208503	0.00213083	0.00318344	0.00396735	0.0026727	0.00828967	0.491081	0.00784632	0.376259	0.0648163	0.00816149	0.0108561	0.00455082
O60749	Cytosol	0.0111481	0.019992	0.0226316	0.940777	0.00545157	clust12	0.00381651	0.00367539	0.00365625	0.00359858	0.00482968	0.00288804	0.00383228	0.00484345	0.00415841	0.00466449	0.0138087	0.543227	0.0124095	0.180502	0.173096	0.0233908	0.00815175	0.00545157
O60888	Cytosol	0.0421714	0.0543752	0.230996	0.665559	0.00689852	clust12	0.0252445	0.00790604	0.00902082	0.00515769	0.0127577	0.00597204	0.0147764	0.0157113	0.0407552	0.00633833	0.183902	0.485555	0.033276	0.0507288	0.0749834	0.00837058	0.012646	0.00689852
O75822	Cytosol	0.0348021	0.0585587	0.162073	0.737246	0.00732046	clust12	0.016943	0.0114254	0.00643372	0.0134062	0.0137606	0.0119346	0.0116632	0.00779407	0.101807	0.0157037	0.044562	0.245704	0.00998487	0.232625	0.154789	0.056619	0.0375234	0.00732046
O76003	Cytosol	0.00207097	0.00277557	0.0016714	0.991724	0.00175771	clust12	0.000502506	0.000264851	0.00130361	0.000185979	0.000264842	0.000214069	0.000342373	0.0017683	0.000262961	0.000209198	0.00119924	0.977271	0.0109034	0.00104441	0.00152726	0.000449967	0.000527876	0.00175771
O95373	Cytosol	0.00272126	0.00327994	0.00295972	0.988387	0.00265229	clust12	0.000993483	0.000627023	0.00110075	0.000553503	0.000578338	0.000488395	0.000696469	0.00096324	0.000696582	0.000734899	0.00152824	0.944391	0.0348368	0.00299968	0.00354141	0.00144396	0.00117432	0.00265229
P06737	Cytosol	0.00808484	0.0116221	0.0168111	0.958611	0.00487064	clust12	0.0030086	0.002487	0.00258924	0.00185319	0.00232342	0.00190054	0.00264378	0.00290117	0.00295134	0.00373769	0.0101221	0.830048	0.0790878	0.0127981	0.0255972	0.00624378	0.00483678	0.00487064
P06753	Cytosol	0.00824972	0.0143468	0.0155512	0.958571	0.00328166	clust12	0.00347711	0.00164823	0.00312438	0.00114876	0.00356814	0.00126754	0.00379234	0.00457	0.00193146	0.00171593	0.0119038	0.916244	0.00850791	0.0117564	0.0149378	0.0030479	0.00407627	0.00328166
P07384	Cytosol	0.00487821	0.00753154	0.00819176	0.975478	0.00392036	clust12	0.00182979	0.00122023	0.00182818	0.00102427	0.00127641	0.0010531	0.0015572	0.00262056	0.00153294	0.00163739	0.00502142	0.891932	0.0601767	0.00670397	0.0109712	0.00318775	0.00250688	0.00392036
P09493	Cytosol	0.0456092	0.0935178	0.0931162	0.759927	0.00782945	clust12	0.0244867	0.0103842	0.0107384	0.00570968	0.0203129	0.00679127	0.0223492	0.0383548	0.00894004	0.00568246	0.0784937	0.593556	0.0534605	0.0458486	0.0445188	0.0102443	0.0122987	0.00782945
P10644	Cytosol	0.0161751	0.0268916	0.0317489	0.917732	0.00745219	clust12	0.00600493	0.0054942	0.004676	0.00442938	0.00601567	0.00443152	0.00610569	0.00590932	0.00703253	0.00858006	0.0161364	0.626134	0.0514536	0.0464352	0.159673	0.0225034	0.0115329	0.00745219
P11413	Cytosol	0.0155727	0.0213318	0.0460864	0.911995	0.00501364	clust12	0.00727845	0.00390293	0.00439134	0.00370646	0.0046315	0.00354208	0.00477911	0.00467266	0.0119581	0.00505711	0.0290712	0.741141	0.00993118	0.0656198	0.0738532	0.00999944	0.0114511	0.00501364
P12004	Cytosol	0.0245316	0.0375341	0.352002	0.57664	0.00929289	clust12	0.00938754	0.00710889	0.00803519	0.00740316	0.00758362	0.00708029	0.0082064	0.00726068	0.109474	0.013141	0.229386	0.313426	0.048427	0.0282337	0.15106	0.0195634	0.0159298	0.00929289
P13861	Cytosol	0.0349955	0.0560361	0.058472	0.844086	0.00641063	clust12	0.0196635	0.00959123	0.0057408	0.00667738	0.0171776	0.00872444	0.0151739	0.00828272	0.0190695	0.0101904	0.0292122	0.453067	0.0102072	0.211192	0.115501	0.0298309	0.0242879	0.00641063
P15170	Cytosol	0.00260404	0.00326946	0.00353077	0.98792	0.00267568	clust12	0.000485081	0.000532605	0.00158636	0.000761452	0.000528938	0.000480593	0.000439927	0.00105855	0.000712109	0.000700584	0.00211808	0.959861	0.0054547	0.00763609	0.0112027	0.00126592	0.00249966	0.00267568
P18206	Cytosol	0.00142182	0.0012329	0.0012915	0.99445	0.00160403	clust12	0.000380209	0.000176066	0.00086554	0.000141094	0.00016699	0.000153004	0.000210491	0.000561321	0.000242853	0.000200594	0.000848053	0.979672	0.0127079	0.000787599	0.000558564	0.000339275	0.000384713	0.00160403
P22061	Cytosol	0.00637594	0.0101532	0.0139555	0.966175	0.00334058	clust12	0.00219943	0.0016136	0.00256291	0.00180767	0.00241819	0.0014323	0.00182792	0.0026671	0.00385449	0.00165418	0.00844681	0.892058	0.00490932	0.0371267	0.0218142	0.00291389	0.00735299	0.00334058
P22314	Cytosol	0.00247253	0.00169235	0.00494104	0.988851	0.00204279	clust12	0.00102059	0.000322429	0.00112951	0.000266799	0.00026499	0.000258517	0.000350376	0.00055167	0.00058118	0.000326188	0.00403367	0.938738	0.0466461	0.00160201	0.000629257	0.000646232	0.000589327	0.00204279
P23588	Cytosol	0.00594035	0.0067842	0.0216931	0.961869	0.00371306	clust12	0.00182434	0.00134141	0.00277459	0.00138602	0.00114245	0.0011117	0.00111672	0.00202732	0.00226707	0.00204291	0.0173831	0.862513	0.00827266	0.0377497	0.0465941	0.00313556	0.00360393	0.00371306
P25205	Cytosol	0.020311	0.0309572	0.077023	0.865709	0.00599951	clust12	0.00835407	0.00706715	0.00488977	0.00759557	0.00594855	0.00633096	0.00566923	0.00541287	0.025812	0.0146751	0.036536	0.297103	0.00886951	0.209606	0.285351	0.0438957	0.0208846	0.00599951
P25788	Cytosol	0.00866903	0.0124868	0.0136107	0.958447	0.00678624	clust12	0.00329784	0.00266471	0.00270648	0.00195217	0.00242987	0.00167956	0.00330312	0.00312211	0.00246285	0.0025701	0.00857778	0.565056	0.363269	0.0101881	0.0108638	0.0044957	0.00457452	0.00678624
P26640	Cytosol	0.00873354	0.0149907	0.0210422	0.951108	0.00412544	clust12	0.00334866	0.00211104	0.00327384	0.00211074	0.00357073	0.00195126	0.00335681	0.00400114	0.00381528	0.00256266	0.0146642	0.831776	0.00655507	0.0605933	0.0413251	0.00460835	0.00625074	0.00412544
P27816	Cytosol	0.00270464	0.00197614	0.0051324	0.988208	0.0019784	clust12	0.00101992	0.000408201	0.00127652	0.000320439	0.000334345	0.000321658	0.000427643	0.000572054	0.000716663	0.000429337	0.00398641	0.950054	0.0335071	0.00214188	0.000982613	0.000716686	0.000805804	0.0019784
P28070	Cytosol	0.00913106	0.0136192	0.021013	0.9505	0.00573724	clust12	0.00347019	0.00300104	0.00265983	0.00251788	0.00263504	0.00241908	0.00313084	0.00291638	0.00387599	0.00454375	0.0125932	0.727889	0.168554	0.011671	0.0285827	0.00788402	0.0059189	0.00573724
P28072	Cytosol	0.0156357	0.0235028	0.0297765	0.923351	0.00773352	clust12	0.00626039	0.00538346	0.00399188	0.004133	0.00460722	0.00385283	0.00597607	0.00493373	0.0056934	0.00706298	0.0170201	0.463346	0.369373	0.0183879	0.0440737	0.0191895	0.00898145	0.00773352
P28074	Cytosol	0.0114567	0.0199762	0.0219038	0.940048	0.00661485	clust12	0.00437682	0.00418227	0.00289759	0.00473114	0.00405091	0.00351482	0.00428711	0.00339221	0.00482018	0.00679918	0.0102845	0.604774	0.171306	0.0260482	0.115337	0.0141788	0.00840444	0.00661485
P28482	Cytosol	0.00451402	0.006824	0.00950647	0.975778	0.00337711	clust12	0.00116876	0.000980847	0.00236442	0.00112324	0.00128005	0.000923599	0.00118845	0.00230865	0.00163109	0.00129173	0.00658365	0.923812	0.00581894	0.0162191	0.0242504	0.0022687	0.0034096	0.00337711
P29144	Cytosol	0.0195482	0.0264574	0.0428774	0.906289	0.00482827	clust12	0.00992523	0.0056021	0.00402083	0.00606827	0.00575604	0.00535256	0.00467642	0.00460414	0.0122961	0.0083138	0.0222675	0.446354	0.00620771	0.342664	0.0793241	0.0135144	0.0182249	0.00482827
P31947	Cytosol	0.0113391	0.0200928	0.016834	0.947888	0.00384609	clust12	0.00538608	0.00251678	0.00343626	0.00184004	0.00647672	0.00227497	0.00476246	0.00473864	0.0034584	0.0020668	0.0113088	0.856599	0.00554056	0.044751	0.028032	0.004508	0.00845751	0.00384609
P33176	Cytosol	0.00480909	0.0073268	0.00889923	0.975215	0.00375038	clust12	0.00118901	0.00127812	0.00234196	0.00168142	0.00132699	0.00109325	0.00110664	0.00211849	0.00184299	0.00160771	0.00544854	0.88602	0.00779244	0.0466628	0.0283946	0.00290829	0.00343603	0.00375038
P40121	Cytosol	0.00981444	0.0185406	0.022088	0.945804	0.00375302	clust12	0.00349023	0.00263037	0.00369383	0.00157182	0.00360624	0.00168564	0.00448084	0.00719607	0.00307247	0.00196214	0.0170534	0.887823	0.0233709	0.0142886	0.0124215	0.00378405	0.00411594	0.00375302
P40123	Cytosol	0.00398971	0.00557428	0.00748355	0.979846	0.00310696	clust12	0.000908319	0.000850849	0.00223055	0.00111119	0.000975267	0.000805051	0.000779884	0.00190288	0.00162054	0.000978449	0.00488456	0.916622	0.00399827	0.0354334	0.0175901	0.00170794	0.00449354	0.00310696
P42224	Cytosol	0.00495276	0.00785082	0.00862955	0.974872	0.00369531	clust12	0.0012374	0.00129509	0.00242027	0.00184769	0.00141541	0.00111678	0.0011451	0.00232584	0.00186323	0.00149673	0.00526959	0.855028	0.0062704	0.0756784	0.0298257	0.00278372	0.00528567	0.00369531
P43487	Cytosol	0.00888085	0.0148263	0.0165125	0.955581	0.00419929	clust12	0.0033081	0.00230153	0.00327121	0.00258075	0.00340288	0.00216565	0.00274087	0.00393611	0.00361628	0.00248094	0.0104152	0.842764	0.00702492	0.0490043	0.0430833	0.00520957	0.00849522	0.00419929
P46926	Cytosol	0.0384054	0.0560787	0.222174	0.676067	0.00727514	clust12	0.0191132	0.0127284	0.0065638	0.0147181	0.0117762	0.0118378	0.0102898	0.00745684	0.158576	0.0176763	0.0459221	0.255528	0.00935255	0.216764	0.118477	0.0311543	0.0447908	0.00727514
P49023	Cytosol	0.00625894	0.0103838	0.0139325	0.965564	0.00386095	clust12	0.00183354	0.00162054	0.00280486	0.00237594	0.00202185	0.00152834	0.00163016	0.00282754	0.00385184	0.00182525	0.0082554	0.786561	0.00519555	0.127338	0.034047	0.00354198	0.00888081	0.00386095
P49588	Cytosol	0.010268	0.0146825	0.0444638	0.926168	0.00441747	clust12	0.00381981	0.0027434	0.00370474	0.0030707	0.00282451	0.00246269	0.00282802	0.00349654	0.0148054	0.00351852	0.0261399	0.804157	0.00783608	0.0421081	0.05506	0.0060736	0.0109336	0.00441747
P49773	Cytosol	0.00400819	0.00451525	0.0152819	0.973486	0.00270859	clust12	0.000994545	0.00081613	0.00219751	0.000735763	0.000776129	0.00070779	0.000878071	0.0014175	0.00159183	0.00111159	0.0125785	0.924877	0.0120339	0.00993164	0.0227496	0.00144759	0.00244661	0.00270859
P52292	Cytosol	0.00868045	0.0146366	0.0148778	0.954888	0.00691675	clust12	0.00337307	0.00274255	0.00256484	0.00237826	0.00273546	0.00229131	0.00331097	0.00392059	0.00308174	0.00363121	0.00816488	0.604703	0.295938	0.0101186	0.0300787	0.0088261	0.00522397	0.00691675
P54727	Cytosol	0.00410243	0.00519035	0.0150934	0.972487	0.00312684	clust12	0.000977766	0.000892857	0.00223181	0.00118158	0.000836868	0.000864273	0.000825814	0.00148182	0.00220933	0.0013341	0.01155	0.913929	0.00634956	0.0140485	0.0321289	0.0020493	0.00398157	0.00312684
P61221	Cytosol	0.0281875	0.0382573	0.0841943	0.843458	0.00590302	clust12	0.0155408	0.00735027	0.00529639	0.00656921	0.00887562	0.00718897	0.00918464	0.00643885	0.0288281	0.0105447	0.0448215	0.451344	0.00961529	0.167247	0.170944	0.0250373	0.0192704	0.00590302
P61758	Cytosol	0.0100488	0.0182533	0.0255556	0.941032	0.00511045	clust12	0.00344222	0.00313574	0.00347084	0.00363838	0.00394622	0.00299586	0.00332215	0.00435068	0.0058819	0.00480345	0.0148702	0.441466	0.00955922	0.262931	0.188217	0.0276547	0.0112045	0.00511045
P61981	Cytosol	0.00625327	0.00767194	0.0073991	0.976578	0.0020974	clust12	0.00254137	0.000874923	0.00283698	0.000574959	0.000829825	0.000657465	0.00123872	0.00437097	0.00101901	0.000569418	0.00581067	0.916364	0.0480322	0.00373133	0.00545759	0.00151526	0.0014779	0.0020974
P62310	Cytosol	0.0236505	0.0332065	0.122911	0.813875	0.00635737	clust12	0.0102039	0.00796235	0.00548427	0.0080037	0.00624332	0.00694023	0.00627808	0.00574116	0.0605269	0.0182235	0.0441605	0.402771	0.00904129	0.142334	0.204075	0.0382624	0.0173906	0.00635737
P62495	Cytosol	0.0112073	0.016242	0.028398	0.938082	0.00607114	clust12	0.00361608	0.0038268	0.00376446	0.00332955	0.00309621	0.0027943	0.00317353	0.00384845	0.00454947	0.00615985	0.0176886	0.654772	0.0298269	0.0552022	0.165348	0.0253714	0.00756057	0.00607114
P62714	Cytosol	0.00713789	0.0111952	0.0229093	0.954289	0.00446902	clust12	0.00221181	0.00194981	0.00297626	0.00183884	0.00217102	0.00169207	0.00236865	0.0031246	0.00345917	0.00298689	0.0164632	0.851079	0.020954	0.0220605	0.0501754	0.00517971	0.00484	0.00446902
P62877	Cytosol	0.013876	0.0274724	0.0340388	0.918899	0.00571429	clust12	0.00546652	0.0044168	0.00399265	0.00519552	0.00661881	0.00526167	0.00491371	0.00548268	0.00762629	0.00791992	0.0184926	0.368291	0.010908	0.294449	0.197464	0.0341751	0.0136111	0.00571429
P78344	Cytosol	0.0298248	0.0445625	0.0384626	0.881785	0.00536515	clust12	0.0175465	0.00764614	0.0046322	0.0069422	0.0136122	0.00850458	0.00911546	0.00638808	0.00973097	0.00907937	0.0196522	0.407939	0.00739195	0.358055	0.0692148	0.0175123	0.0216716	0.00536515
Q01813	Cytosol	0.00680045	0.00625487	0.0151657	0.967413	0.00436553	clust12	0.00328142	0.00135908	0.00215995	0.00105719	0.00112506	0.00104407	0.00152682	0.00150173	0.00217751	0.00134712	0.0116411	0.618176	0.335108	0.00586467	0.00349679	0.00237071	0.00239678	0.00436553
Q02790	Cytosol	0.00581526	0.00912133	0.0129786	0.968208	0.00387655	clust12	0.00157979	0.00156	0.00267547	0.00213047	0.0016656	0.00143804	0.00140163	0.00248559	0.00301194	0.00195524	0.00801143	0.848309	0.00664323	0.0667192	0.0353307	0.00381027	0.00739615	0.00387655
Q04917	Cytosol	0.00736755	0.0173102	0.0139345	0.958348	0.00303966	clust12	0.00256146	0.00159631	0.00320978	0.000996977	0.00318356	0.0011907	0.00377521	0.00816375	0.0011379	0.00110449	0.0116921	0.926795	0.0107276	0.00824961	0.00763253	0.00214834	0.00279542	0.00303966
Q06323	Cytosol	0.0113169	0.0180374	0.0198054	0.944729	0.00611164	clust12	0.00465612	0.00359873	0.0030621	0.00300054	0.00380591	0.00300474	0.00425101	0.00397524	0.00444004	0.00498718	0.0103782	0.741558	0.122994	0.0210828	0.0419072	0.00969157	0.00749509	0.00611164
Q12792	Cytosol	0.0254316	0.0366981	0.0480374	0.884584	0.00524846	clust12	0.0133336	0.00754823	0.00454984	0.0079039	0.00892326	0.00765397	0.00673833	0.00547859	0.0190872	0.00881586	0.0201343	0.422798	0.00685391	0.345755	0.0616538	0.0187667	0.0287568	0.00524846
Q13098	Cytosol	0.00662014	0.0109482	0.0147886	0.963446	0.00419706	clust12	0.00213365	0.0018005	0.00268598	0.00253243	0.00204778	0.00172391	0.0018011	0.002843	0.00390544	0.00225881	0.00862434	0.437848	0.00706421	0.425269	0.0741888	0.0091339	0.00994258	0.00419706
Q13263	Cytosol	0.0114465	0.0197652	0.0336924	0.930506	0.00459024	clust12	0.00460562	0.00339672	0.00344419	0.0044816	0.00408073	0.00367035	0.00356736	0.00396515	0.0116359	0.00418502	0.0178715	0.502319	0.00674578	0.296158	0.0955693	0.0134208	0.0162924	0.00459024
Q13620	Cytosol	0.00972868	0.0159155	0.0223226	0.947068	0.00496525	clust12	0.00343561	0.00281957	0.0034735	0.00306302	0.00339461	0.00239383	0.00308226	0.00398178	0.00450401	0.00394014	0.0138785	0.698164	0.0108639	0.13296	0.0886773	0.00938077	0.00702278	0.00496525
Q14247	Cytosol	0.0085653	0.0164865	0.0125575	0.95953	0.00286069	clust12	0.00303554	0.00202742	0.00350234	0.00116161	0.00265581	0.0013165	0.00404354	0.007309	0.00155971	0.00127697	0.00972084	0.919178	0.0165662	0.00995286	0.00773791	0.00223866	0.00385681	0.00286069
Q15370	Cytosol	0.0169482	0.0275679	0.0349187	0.912799	0.00776636	clust12	0.00685126	0.00588306	0.00421388	0.00518435	0.00603775	0.00479458	0.00652419	0.00502708	0.00781288	0.00942564	0.0176801	0.593018	0.17657	0.0287333	0.0859334	0.0168313	0.0117123	0.00776636
Q15631	Cytosol	0.0110466	0.0171658	0.0308236	0.935514	0.00544955	clust12	0.00392375	0.00326764	0.00385517	0.00261973	0.00363923	0.0025398	0.00396322	0.00440385	0.00436381	0.00508733	0.0213725	0.787647	0.0230812	0.0326917	0.0762675	0.0086857	0.00714142	0.00544955
Q15654	Cytosol	0.00989402	0.0180428	0.0214833	0.94594	0.00463984	clust12	0.00403142	0.00243429	0.00342831	0.0026605	0.00436347	0.00256087	0.00405716	0.00440076	0.00435056	0.00325582	0.013877	0.730955	0.00908824	0.130534	0.0618325	0.00664894	0.00688158	0.00463984
Q15691	Cytosol	0.00710356	0.0117802	0.018546	0.958944	0.00362639	clust12	0.00261803	0.00153315	0.00295238	0.00172546	0.00264534	0.00159069	0.00234511	0.00347358	0.00412707	0.00186909	0.0125498	0.872947	0.00467868	0.0437159	0.0274073	0.00317458	0.00702044	0.00362639
Q15843	Cytosol	0.095099	0.0694903	0.157854	0.66812	0.00943702	clust12	0.0690496	0.0145196	0.0115299	0.00702572	0.017742	0.00792108	0.0208588	0.0159427	0.012074	0.0115631	0.134216	0.388263	0.0385017	0.0730921	0.133292	0.0179922	0.0169797	0.00943702
Q15942	Cytosol	0.0644346	0.0998383	0.0830737	0.744662	0.00799182	clust12	0.0404055	0.0162011	0.00782798	0.0102167	0.0342303	0.0161488	0.0269667	0.0122758	0.0326534	0.0118249	0.0385954	0.442473	0.0112733	0.154382	0.0669452	0.0247477	0.0448411	0.00799182
Q16222	Cytosol	0.00104561	0.000656131	0.00122883	0.995571	0.00149812	clust12	0.000342997	0.000143371	0.000559237	0.000132353	0.000107045	0.000111757	0.00013129	0.000173687	0.000200943	0.00016175	0.000866141	0.959276	0.0350337	0.000535354	0.000212999	0.000256547	0.000256756	0.00149812
Q16531	Cytosol	0.0107849	0.0153607	0.0564557	0.912454	0.00494485	clust12	0.00394409	0.00317568	0.0036651	0.00337529	0.00277619	0.00281787	0.00289524	0.00349613	0.011244	0.00571411	0.0394976	0.570096	0.0108711	0.0963351	0.211158	0.0161445	0.00784883	0.00494485
Q16643	Cytosol	0.162481	0.17279	0.106881	0.546117	0.0117318	clust12	0.1221	0.0261723	0.0142087	0.0115153	0.0462204	0.0153164	0.062284	0.0374537	0.0157678	0.0112185	0.0798944	0.263876	0.0332273	0.1233	0.0856042	0.0185172	0.021593	0.0117318
Q53T59	Cytosol	0.00671681	0.0113476	0.0127961	0.965413	0.0037261	clust12	0.00219932	0.00173109	0.00278639	0.0027119	0.00233706	0.001598	0.00178061	0.00292009	0.00383582	0.00177026	0.00719007	0.66567	0.0045587	0.256201	0.026173	0.00348244	0.00932807	0.0037261
Q6IBS0	Cytosol	0.0017752	0.00168776	0.00193673	0.992613	0.00198713	clust12	0.000374592	0.000306562	0.00109405	0.000287122	0.000293693	0.000250449	0.000294813	0.000561686	0.00039699	0.000398672	0.00114106	0.978392	0.00882612	0.00180399	0.00218848	0.000626214	0.000776527	0.00198713
Q6UUV9	Cytosol	0.000674704	0.000511879	0.000440941	0.997147	0.00122531	clust12	0.000129927	7.15e-05	0.000473287	6.06e-05	6.34e-05	6.13e-05	7.69e-05	0.000249805	7.53e-05	7.87e-05	0.000286929	0.989733	0.00666315	0.000274455	0.000198672	0.000123003	0.000155	0.00122531
Q7L5N1	Cytosol	0.00793368	0.0134841	0.0159972	0.957283	0.00530197	clust12	0.00230938	0.00270904	0.00291526	0.00335371	0.0026246	0.00226428	0.00229306	0.0029485	0.00369626	0.00424953	0.00805144	0.71703	0.0223615	0.0987391	0.103629	0.00911629	0.00640758	0.00530197
Q86VP6	Cytosol	0.00762994	0.0113581	0.0176452	0.959245	0.00412132	clust12	0.00254994	0.00193765	0.00314234	0.00150042	0.00216395	0.00147431	0.00255866	0.00366075	0.00249446	0.00256591	0.0125848	0.890176	0.012045	0.0175694	0.0309533	0.00428816	0.00421381	0.00412132
Q86X55	Cytosol	0.0067796	0.0115338	0.011814	0.965814	0.00405839	clust12	0.00212366	0.00183196	0.00282398	0.00285004	0.00231695	0.00162937	0.00174683	0.0029906	0.00309892	0.00187401	0.00684106	0.656347	0.00642979	0.255918	0.0340669	0.00429639	0.0087558	0.00405839
Q8WUM4	Cytosol	0.0264908	0.043223	0.0434705	0.881626	0.0051896	clust12	0.015332	0.00608862	0.00507019	0.00362399	0.0143043	0.0045702	0.0119525	0.00877214	0.00743904	0.00506773	0.0309638	0.758102	0.00767898	0.0486622	0.044307	0.00982743	0.0130482	0.0051896
Q8WXC6	Cytosol	0.00150977	0.001528	0.00120484	0.993707	0.00205034	clust12	0.000229224	0.000259139	0.00102141	0.000381643	0.000230012	0.000221067	0.000202888	0.000492386	0.000287938	0.0003347	0.000582201	0.979975	0.00478367	0.00391355	0.00349038	0.000544742	0.00099993	0.00205034
Q92598	Cytosol	0.0141005	0.0238207	0.0402173	0.917057	0.00480469	clust12	0.00590019	0.00448546	0.00371486	0.00568429	0.00495637	0.00468827	0.00419498	0.0042968	0.0163408	0.0056814	0.0181951	0.44302	0.00656537	0.346821	0.0824967	0.0169161	0.0212378	0.00480469
Q92734	Cytosol	0.0102519	0.0156162	0.0254116	0.94299	0.00573011	clust12	0.00330455	0.00349237	0.00345494	0.00297639	0.00317821	0.00263601	0.00326902	0.00355659	0.00426674	0.00565491	0.01549	0.734033	0.040987	0.0335322	0.113284	0.0139911	0.00716276	0.00573011
Q96C19	Cytosol	0.0087083	0.0153041	0.0127336	0.959494	0.00375956	clust12	0.00332155	0.00250539	0.00288135	0.00377456	0.00323134	0.00277892	0.00227981	0.00323951	0.00331875	0.0025492	0.00686562	0.637543	0.00473399	0.27395	0.0286251	0.00432854	0.0103137	0.00375956
Q96FW1	Cytosol	0.0246351	0.04559	0.0657351	0.858138	0.00590219	clust12	0.012936	0.00659689	0.00510219	0.00722159	0.0127177	0.00815594	0.0104527	0.00704208	0.0249657	0.00883536	0.0319341	0.492461	0.00866568	0.204141	0.107748	0.0216542	0.0234676	0.00590219
Q99436	Cytosol	0.00298223	0.00370122	0.00486215	0.985451	0.00300294	clust12	0.000669954	0.000723961	0.00158831	0.000750273	0.000686951	0.000568834	0.000637324	0.00105784	0.000911582	0.00094523	0.00300534	0.954597	0.0126926	0.00531988	0.00963206	0.0016825	0.00152747	0.00300294
Q99447	Cytosol	0.0113903	0.0191958	0.0181908	0.947184	0.00403958	clust12	0.00472473	0.00352318	0.00314241	0.0051412	0.00411727	0.00345704	0.00297493	0.00350532	0.00559321	0.00329794	0.00929965	0.459964	0.00489136	0.427961	0.0320389	0.00613991	0.0161884	0.00403958
Q99471	Cytosol	0.00559956	0.00761728	0.0139329	0.968814	0.00403629	clust12	0.00150988	0.0016368	0.00245288	0.0016974	0.00128677	0.00137106	0.00130008	0.00196198	0.00257366	0.00232415	0.00903505	0.866172	0.0152401	0.0418663	0.0378156	0.00423924	0.00348082	0.00403629
Q99627	Cytosol	0.00763672	0.0127693	0.0192659	0.95509	0.00523794	clust12	0.00221362	0.00240739	0.00301572	0.00278969	0.00238066	0.00217739	0.00227111	0.00315044	0.00417591	0.00394372	0.0111463	0.496223	0.0145389	0.166915	0.237614	0.0342948	0.00550405	0.00523794
Q99873	Cytosol	0.00468015	0.00666701	0.00876754	0.976109	0.00377652	clust12	0.00152889	0.00151631	0.00163494	0.00162613	0.00122474	0.0011875	0.00134201	0.00128663	0.0019354	0.00202411	0.00480803	0.8944	0.0481276	0.0107898	0.0159186	0.00377426	0.00309901	0.00377652
Q9BQA1	Cytosol	0.00418106	0.00618618	0.00860124	0.977493	0.00353823	clust12	0.000997189	0.00108515	0.00209872	0.00138347	0.0011459	0.000981744	0.00100286	0.0016722	0.00166835	0.00151447	0.00541842	0.919125	0.00885689	0.0162082	0.027411	0.00260391	0.00328828	0.00353823
Q9BR76	Cytosol	0.0196208	0.0218818	0.0360314	0.918558	0.00390791	clust12	0.011975	0.00297645	0.00466936	0.00196282	0.0047525	0.00225377	0.00582932	0.00708339	0.00550395	0.00248354	0.0280439	0.841983	0.013244	0.0206001	0.0307457	0.00437155	0.00761322	0.00390791
Q9BT78	Cytosol	0.00701174	0.0118219	0.0150239	0.961751	0.00439128	clust12	0.00209494	0.00200315	0.00291365	0.00293301	0.00226354	0.00184516	0.00183847	0.00294169	0.004191	0.00251683	0.00831605	0.624588	0.0078418	0.257075	0.0566467	0.00614129	0.00945916	0.00439128
Q9BWD1	Cytosol	0.00276298	0.00327292	0.00393365	0.987503	0.00252784	clust12	0.000847357	0.000736503	0.00117912	0.000752279	0.000587479	0.000556815	0.000629524	0.000746822	0.000904699	0.000905269	0.00212368	0.94775	0.0280036	0.00420624	0.00438623	0.0017317	0.0014248	0.00252784
Q9C005	Cytosol	0.00924878	0.0143641	0.034453	0.936216	0.00571775	clust12	0.00317274	0.00285092	0.00322512	0.0028667	0.0028481	0.00251107	0.00297798	0.00316021	0.00571433	0.00472873	0.02401	0.720917	0.0506448	0.0224658	0.12333	0.012052	0.00680684	0.00571775
Q9H6S3	Cytosol	0.0146511	0.0281244	0.018676	0.934239	0.00430944	clust12	0.0069638	0.00381074	0.00387653	0.00235017	0.00841162	0.00273189	0.0080235	0.00660719	0.00259796	0.00246645	0.0136116	0.836584	0.00704091	0.0476231	0.0297251	0.00623971	0.00702667	0.00430944
Q9H8Y8	Cytosol	0.0287979	0.0502353	0.105705	0.808888	0.00637355	clust12	0.0136813	0.0094285	0.00568811	0.0114431	0.0121302	0.0102246	0.0094403	0.00699716	0.063891	0.0103523	0.0314616	0.435753	0.00795856	0.23416	0.0675071	0.0194747	0.0440347	0.00637355
Q9NP79	Cytosol	0.0061356	0.00718953	0.0107081	0.972882	0.00308451	clust12	0.00219985	0.00121218	0.00272357	0.000998443	0.00129636	0.00087682	0.00143678	0.00258112	0.00129588	0.00127475	0.00813745	0.926422	0.00470355	0.0232424	0.0136092	0.00188118	0.00302366	0.00308451
Q9NPH2	Cytosol	0.00697233	0.0115977	0.0148756	0.962639	0.00391547	clust12	0.00222049	0.00188754	0.0028643	0.00307137	0.00222132	0.00174472	0.00174484	0.00281544	0.00481948	0.001996	0.00806009	0.674375	0.00536962	0.23892	0.0303478	0.00450005	0.0091266	0.00391547
Q9NQP4	Cytosol	0.0241422	0.0386791	0.0505706	0.87637	0.0102383	clust12	0.00885888	0.00924385	0.00603951	0.00790585	0.00799229	0.00691174	0.00864957	0.00721969	0.0112013	0.0142953	0.0250739	0.477876	0.164734	0.0404939	0.141093	0.0349428	0.0172297	0.0102383
Q9NZL9	Cytosol	0.00685251	0.0106627	0.0176627	0.961042	0.00377966	clust12	0.00218116	0.00175269	0.00291867	0.00247664	0.00194519	0.00169984	0.00172345	0.00281762	0.00511023	0.00204037	0.0105121	0.806707	0.00482681	0.100919	0.0350122	0.00403148	0.00954613	0.00377966
Q9UBQ0	Cytosol	0.0511222	0.0465742	0.0933935	0.802377	0.0065327	clust12	0.0336112	0.0112253	0.00628563	0.00837425	0.011371	0.00921414	0.0102657	0.0073491	0.0204588	0.0233055	0.0496293	0.346072	0.00931164	0.268832	0.1294	0.025266	0.0234963	0.0065327
Q9UHV9	Cytosol	0.0158157	0.0188003	0.0719298	0.887722	0.00573263	clust12	0.00659123	0.00445606	0.00476843	0.00365205	0.00376178	0.00328448	0.00368139	0.00442059	0.00588661	0.0136392	0.052404	0.623056	0.0163518	0.0526879	0.161986	0.0250869	0.00855272	0.00573263
Q9UJ70	Cytosol	0.00326764	0.00440295	0.00529311	0.984104	0.00293259	clust12	0.000632215	0.000699605	0.00193582	0.00103763	0.000736141	0.000622983	0.00055826	0.00144794	0.00111971	0.00082312	0.00335028	0.930447	0.00397012	0.0302141	0.0144238	0.00142691	0.00362205	0.00293259
Q9UJU6	Cytosol	0.0115852	0.0191634	0.0143617	0.951112	0.00377809	clust12	0.00560187	0.00263862	0.00334475	0.00235879	0.0055479	0.00280597	0.00403737	0.00441333	0.00318348	0.00217575	0.00900252	0.76254	0.00506992	0.145457	0.0246996	0.00391107	0.00943378	0.00377809
Q9UMX0	Cytosol	0.00712362	0.0111709	0.0152431	0.962502	0.00396041	clust12	0.00233828	0.00185663	0.00292871	0.00261761	0.00217498	0.00162597	0.00178286	0.00296952	0.00409841	0.00196125	0.00918342	0.732706	0.00557687	0.173664	0.0381481	0.00400888	0.0083979	0.00396041
Q9UNH7	Cytosol	0.0184401	0.0292446	0.0308419	0.91639	0.00508331	clust12	0.00963841	0.00468449	0.00411716	0.00377656	0.00879504	0.00442067	0.00673365	0.00551872	0.00582221	0.00578754	0.0192321	0.575999	0.00902238	0.231849	0.0773904	0.0122774	0.00985224	0.00508331
Q9UNS2	Cytosol	0.011068	0.017734	0.0272853	0.938561	0.00535127	clust12	0.00390778	0.00356634	0.00359391	0.00392648	0.00339766	0.00322825	0.00313718	0.00404446	0.00669364	0.00579987	0.0147917	0.321494	0.0102556	0.313184	0.23977	0.0403154	0.013542	0.00535127
Q9Y266	Cytosol	0.0211019	0.0398362	0.045336	0.888407	0.00531871	clust12	0.0114794	0.00498653	0.004636	0.00486582	0.0124325	0.00608147	0.00971919	0.00673723	0.0136984	0.00639125	0.0252464	0.637363	0.00827994	0.14255	0.0711002	0.0124502	0.0166648	0.00531871
Q9Y490	Cytosol	0.00373682	0.00541523	0.00450422	0.983759	0.0025847	clust12	0.00110777	0.000820465	0.00180858	0.000579437	0.000815827	0.000615905	0.00101207	0.00239199	0.00077376	0.000790247	0.00294022	0.953053	0.0186093	0.00410221	0.00487691	0.00167209	0.00144508	0.0025847
A6NHL2	Cytosol	0.0175218	0.0344004	0.0377907	0.784956	0.125331	clust13	0.00590957	0.00702315	0.00458906	0.00653522	0.00676235	0.00575659	0.00673828	0.00860799	0.00822455	0.0181405	0.0114257	0.0105713	0.660486	0.0155807	0.0563005	0.0308422	0.0111754	0.125331
O00231	Cytosol	0.00680834	0.012082	0.0128904	0.933994	0.0342247	clust13	0.00226178	0.00225867	0.00228789	0.00217601	0.00258993	0.00192484	0.00268944	0.00270181	0.00285362	0.00475351	0.00528332	0.00999224	0.885575	0.00544415	0.0180746	0.011304	0.00360403	0.0342247
O00232	Cytosol	0.00773049	0.0132251	0.0141236	0.947887	0.0170334	clust13	0.0021258	0.0027651	0.00283959	0.00265752	0.00259331	0.00220126	0.00284479	0.0029282	0.00301191	0.00451776	0.0065939	0.0139976	0.894226	0.0059762	0.0160624	0.0131478	0.00447764	0.0170334
O00303	Cytosol	0.0210636	0.0281548	0.0442729	0.656911	0.249598	clust13	0.00668916	0.00622826	0.00814618	0.00443501	0.00503214	0.00455095	0.00621926	0.00791741	0.00909876	0.010702	0.0244722	0.0167423	0.560255	0.0106395	0.039018	0.0220994	0.00815674	0.249598
O00410	Cytosol	0.00410869	0.0075679	0.00557498	0.937647	0.0451016	clust13	0.00151998	0.00128917	0.00129954	0.0010315	0.0014971	0.00114052	0.0016982	0.00220058	0.0014006	0.00173571	0.00243867	0.00675328	0.911926	0.00351983	0.00763081	0.00574363	0.00207288	0.0451016
O00487	Cytosol	0.0117248	0.0193094	0.0251822	0.931203	0.0125802	clust13	0.00376506	0.00414853	0.00381118	0.00403489	0.00357023	0.00328333	0.00437314	0.00404779	0.0051658	0.00609638	0.01392	0.0909383	0.784033	0.0121411	0.0240122	0.0127264	0.00735238	0.0125802
O14579	Cytosol	0.0137844	0.0215323	0.0348373	0.891872	0.0379738	clust13	0.00420833	0.00444702	0.00512909	0.00336952	0.00405392	0.00347723	0.00476317	0.0058684	0.00559404	0.00848132	0.0207619	0.0139424	0.803202	0.00941069	0.0382878	0.0205042	0.00652555	0.0379738
O14818	Cytosol	0.00376292	0.00535376	0.00627693	0.973384	0.0112223	clust13	0.00105334	0.000959704	0.00174988	0.000802262	0.0011815	0.000784542	0.00136555	0.0012199	0.00126437	0.00125503	0.00375754	0.0195739	0.94196	0.00322488	0.00470196	0.00217324	0.00174994	0.0112223
O43175	Cytosol	0.0112093	0.021152	0.0202375	0.822909	0.124493	clust13	0.00400319	0.0041536	0.00305254	0.00321686	0.00392484	0.00329298	0.00451846	0.0061989	0.00522538	0.00784864	0.00716347	0.0128247	0.741922	0.0108625	0.0317	0.019198	0.006402	0.124493
O43242	Cytosol	0.0120632	0.0207002	0.0247943	0.927985	0.0144573	clust13	0.0036524	0.00443367	0.00397711	0.00390603	0.00409607	0.0034042	0.00479336	0.00450053	0.00486145	0.00722367	0.0127092	0.0197459	0.84512	0.00960291	0.0248548	0.0216022	0.00705893	0.0144573
O43324	Cytosol	0.0103038	0.0171997	0.0191656	0.905964	0.0473667	clust13	0.00330522	0.00361734	0.00338128	0.00274701	0.00335695	0.00272656	0.00371147	0.00465772	0.00382934	0.00692679	0.00840942	0.00934914	0.839377	0.00907428	0.0272591	0.0157998	0.00510456	0.0473667
O43707	Cytosol	0.00491789	0.000479836	0.00119529	0.992338	0.001069	clust13	0.00074746	6.69e-05	0.00410356	5.92e-05	8.21e-05	6.57e-05	0.00011147	0.000161429	7.45e-05	6.22e-05	0.00105862	0.000467763	0.990975	0.000388835	0.000272686	0.000101396	0.000132734	0.001069
O60664	Cytosol	0.00297961	0.00401814	0.00383328	0.970205	0.0189638	clust13	0.000908523	0.000683111	0.00138798	0.000535799	0.00082345	0.000580705	0.00106917	0.00100902	0.000798428	0.00068342	0.00235144	0.00621105	0.956425	0.00246154	0.00239955	0.00152613	0.00118231	0.0189638
O75369	Cytosol	0.0165776	0.00646394	0.0246777	0.946959	0.00532167	clust13	0.00282123	0.00085401	0.0129024	0.00063109	0.000952655	0.000749602	0.00136295	0.00276764	0.000819066	0.000746015	0.0231127	0.00904738	0.928909	0.00222204	0.00444301	0.00128481	0.00105234	0.00532167
O95810	Cytosol	0.0425881	0.034705	0.056111	0.729439	0.137157	clust13	0.0147428	0.00665061	0.0211947	0.00434385	0.00558414	0.00461182	0.00767287	0.0124923	0.00881196	0.00737177	0.0399273	0.0152405	0.643143	0.0105533	0.0381486	0.0165901	0.00576337	0.137157
P04632	Cytosol	0.00246049	0.00350769	0.00515502	0.981469	0.00740792	clust13	0.000735448	0.000563654	0.00116139	0.000569878	0.000737318	0.000585739	0.000778013	0.000836746	0.00106804	0.000643262	0.00344372	0.0121905	0.961136	0.00280687	0.0026507	0.00134188	0.00134265	0.00740792
P07814	Cytosol	0.0127672	0.0231127	0.0241342	0.838604	0.101381	clust13	0.00457633	0.0046898	0.00350107	0.003678	0.00435516	0.00369782	0.00496378	0.00641798	0.00602418	0.00919706	0.00891299	0.0158108	0.746552	0.0112754	0.036049	0.0217652	0.00715237	0.101381
P08243	Cytosol	0.00848374	0.0161266	0.0157982	0.933735	0.0258564	clust13	0.00246748	0.0031023	0.00291396	0.00346387	0.00303384	0.00277916	0.00326641	0.00358333	0.00363141	0.00666826	0.00549858	0.00863491	0.872921	0.00801777	0.0240222	0.0150096	0.00512928	0.0258564
P11586	Cytosol	0.0134978	0.0255894	0.0269223	0.908689	0.0253016	clust13	0.00378218	0.00523924	0.00447636	0.00428474	0.00467787	0.00404559	0.00582714	0.00675402	0.0055482	0.0092135	0.0121606	0.00953599	0.818198	0.0132828	0.0351054	0.0248022	0.00776451	0.0253016
P12814	Cytosol	0.00140724	0.000724461	0.000528891	0.994785	0.00255423	clust13	0.000136486	0.000104094	0.00116666	8.19e-05	0.000133632	9.1e-05	0.000167668	0.000250303	0.000102781	7.96e-05	0.000346557	0.000744526	0.993369	0.000251046	0.000130232	0.000107448	0.000182795	0.00255423
P13489	Cytosol	0.0265941	0.0486998	0.0863942	0.814627	0.0236853	clust13	0.00867726	0.0100745	0.00784235	0.00801068	0.0091468	0.00836191	0.0116123	0.011568	0.0156305	0.020138	0.0506258	0.0216969	0.61913	0.0228401	0.0793644	0.0581209	0.0134746	0.0236853
P14868	Cytosol	0.0143818	0.027139	0.0274324	0.748103	0.182944	clust13	0.00498135	0.00548645	0.00391405	0.0041782	0.00496339	0.00429436	0.00570297	0.00800012	0.00703158	0.0106148	0.00978602	0.0139863	0.647166	0.0138839	0.0403304	0.0244684	0.00826719	0.182944
P17655	Cytosol	0.019748	0.0253739	0.126235	0.814528	0.0141151	clust13	0.00701221	0.00498042	0.00775542	0.00429868	0.00480025	0.00450089	0.00587905	0.00589502	0.0109374	0.0059453	0.109353	0.173691	0.585242	0.0142014	0.0227906	0.00959245	0.0090107	0.0141151
P17812	Cytosol	0.0102037	0.0212047	0.0188647	0.747001	0.202725	clust13	0.00350694	0.00433792	0.00235887	0.00411651	0.00380161	0.00349465	0.00416725	0.00562466	0.00536901	0.00833793	0.00515777	0.0133015	0.667181	0.01282	0.0282983	0.0186475	0.00675294	0.202725
P17980	Cytosol	0.00909372	0.0128396	0.0210027	0.94766	0.00940436	clust13	0.00312761	0.00284608	0.00312003	0.00247902	0.00236851	0.00215448	0.00302228	0.0028153	0.00370149	0.00386994	0.0134313	0.261867	0.644619	0.00806221	0.0180373	0.0101887	0.0048857	0.00940436
P17987	Cytosol	0.0195173	0.0134299	0.0511261	0.823023	0.0929039	clust13	0.00539823	0.00234502	0.0117741	0.00176152	0.00227127	0.00184572	0.00293591	0.00461545	0.00258275	0.00289689	0.0456464	0.0114489	0.787262	0.00526384	0.0103589	0.00621078	0.00247841	0.0929039
P20618	Cytosol	0.00438477	0.00619624	0.00835272	0.970967	0.0100988	clust13	0.0012316	0.00119636	0.00195682	0.00107331	0.00127177	0.000946471	0.00154964	0.00135504	0.00144337	0.00181152	0.00509783	0.12053	0.836968	0.00357567	0.00516181	0.00259497	0.00213691	0.0100988
P21333	Cytosol	0.0575477	0.0335943	0.137	0.759858	0.0119996	clust13	0.0134593	0.00546008	0.0386283	0.00424779	0.00612746	0.00471114	0.00788639	0.0106215	0.0053786	0.00527936	0.126342	0.0829351	0.617783	0.0149697	0.0295991	0.00736356	0.00720765	0.0119996
P21980	Cytosol	0.0115359	0.013005	0.0156543	0.938103	0.021702	clust13	0.00336916	0.00219638	0.00597034	0.00214484	0.00269667	0.00222644	0.00299905	0.00293797	0.00416447	0.00248842	0.00900138	0.025182	0.884322	0.0108418	0.00709898	0.00532572	0.0053325	0.021702
P22102	Cytosol	0.0145779	0.0289054	0.0296277	0.899213	0.0276764	clust13	0.0040809	0.00606952	0.00442749	0.00639365	0.00547238	0.00506718	0.00607651	0.00589568	0.00672044	0.0119427	0.0109646	0.009978	0.784763	0.0173848	0.0475838	0.0299948	0.00950834	0.0276764
P22234	Cytosol	0.00186787	0.00249812	0.00304609	0.98682	0.00576795	clust13	0.000494082	0.00042685	0.000946938	0.000417949	0.000542748	0.000412867	0.000565002	0.000559556	0.000634462	0.000533941	0.00187769	0.26653	0.714681	0.00205901	0.00176322	0.000843147	0.000943681	0.00576795
P23526	Cytosol	0.00141067	0.00217091	0.00228727	0.989283	0.00484813	clust13	0.000446635	0.000419461	0.000544573	0.000364044	0.000494503	0.000385762	0.000465169	0.000461421	0.000604058	0.000465154	0.00121807	0.0061566	0.978149	0.00197103	0.00134208	0.000782825	0.000881863	0.00484813
P25786	Cytosol	0.0045306	0.0059676	0.00764804	0.973594	0.00826012	clust13	0.00134006	0.00116755	0.00202299	0.000953875	0.00132463	0.000866949	0.00152284	0.0012993	0.00140898	0.00145263	0.00478643	0.0869033	0.874566	0.00332416	0.00446022	0.0023489	0.00199077	0.00826012
P25787	Cytosol	0.00400211	0.00617791	0.00714093	0.968919	0.0137603	clust13	0.0012303	0.00115866	0.00161315	0.0009906	0.00140271	0.000964086	0.00155384	0.00126668	0.0015471	0.00166446	0.00392938	0.0266208	0.928007	0.00389464	0.00561062	0.0026829	0.00210286	0.0137603
P25789	Cytosol	0.0035605	0.00407147	0.00548548	0.980939	0.00594321	clust13	0.00121304	0.000803588	0.00154388	0.000612114	0.000725821	0.000596608	0.000992371	0.00114456	0.000913247	0.00079748	0.00377475	0.451448	0.522113	0.00265442	0.00191289	0.00136657	0.00144499	0.00594321
P26641	Cytosol	0.0500543	0.0303956	0.0914367	0.804784	0.0233293	clust13	0.0194402	0.00432897	0.0262852	0.00268782	0.00498944	0.00353602	0.0071124	0.0120699	0.00420124	0.00361356	0.0836219	0.00646213	0.752648	0.00535985	0.031301	0.00609993	0.00291277	0.0233293
P27348	Cytosol	0.0475615	0.0283654	0.0624003	0.855241	0.00643195	clust13	0.0235023	0.00435727	0.0197019	0.00310033	0.00446681	0.00359234	0.00668745	0.0105185	0.00409574	0.00336879	0.0549357	0.0965445	0.715571	0.0133871	0.0186861	0.0053444	0.00570807	0.00643195
P27708	Cytosol	0.0176056	0.035025	0.0385741	0.882561	0.0262348	clust13	0.00483451	0.00780739	0.00496368	0.00804072	0.00675902	0.00639715	0.00707762	0.00675049	0.00828179	0.0170432	0.0132491	0.010534	0.741723	0.0226391	0.0557809	0.0396952	0.0121884	0.0262348
P28066	Cytosol	0.00565542	0.00973396	0.00918512	0.927222	0.0482034	clust13	0.00223075	0.00175265	0.00167202	0.00150057	0.0019257	0.00148828	0.00249992	0.00231949	0.00233266	0.00257734	0.00427512	0.018186	0.886463	0.00605381	0.00807574	0.00520102	0.00324245	0.0482034
P30153	Cytosol	0.00821799	0.0152265	0.0136212	0.845777	0.117157	clust13	0.00308425	0.00294353	0.00219021	0.0023173	0.00284022	0.00236474	0.00336437	0.00433984	0.00383542	0.00446385	0.00532193	0.0148282	0.788158	0.00794693	0.0172516	0.0128873	0.00470502	0.117157
P35606	Cytosol	0.0142673	0.0235287	0.0365486	0.900187	0.0254686	clust13	0.00401353	0.00519367	0.0050601	0.00416431	0.00446688	0.00399719	0.00537805	0.00552228	0.0059837	0.0100662	0.0204987	0.0121439	0.810344	0.0115242	0.0335856	0.0251036	0.00748507	0.0254686
P35998	Cytosol	0.00889347	0.0140336	0.0187297	0.939884	0.0184589	clust13	0.00260656	0.00296117	0.00332573	0.00286458	0.00261167	0.00240653	0.00311376	0.00303704	0.00361528	0.00504652	0.0100679	0.0159779	0.878611	0.00680272	0.0196362	0.0140982	0.0047579	0.0184589
P40227	Cytosol	0.00921044	0.0065843	0.0109244	0.859563	0.113718	clust13	0.00274374	0.0012687	0.005198	0.000857621	0.00110975	0.00088406	0.00146345	0.00226942	0.00130095	0.00128618	0.00833726	0.0127838	0.83466	0.00241286	0.00459776	0.00371571	0.00139286	0.113718
P41091	Cytosol	0.0314663	0.0409337	0.0972294	0.762693	0.0676773	clust13	0.0116739	0.00856066	0.0112317	0.00543291	0.00745511	0.00604549	0.00966538	0.0123349	0.0120619	0.0154364	0.069731	0.0132753	0.629161	0.0111065	0.0653934	0.0366218	0.00713502	0.0676773
P41252	Cytosol	0.0140448	0.0279437	0.0286049	0.907377	0.0220298	clust13	0.0039095	0.00570492	0.00443037	0.00518727	0.00538923	0.00464027	0.00620509	0.00652187	0.006114	0.0106598	0.0118311	0.0104681	0.809327	0.0147793	0.0355015	0.0284321	0.00886926	0.0220298
P43490	Cytosol	0.0285295	0.0558174	0.0637923	0.739858	0.112003	clust13	0.00842804	0.0133355	0.00676588	0.0133594	0.0101184	0.0106708	0.0105734	0.0110952	0.0163003	0.0279827	0.0195093	0.00934183	0.55934	0.0190565	0.0896073	0.0485632	0.0139492	0.112003
P43686	Cytosol	0.0060034	0.0109455	0.0105256	0.933	0.0395251	clust13	0.00233358	0.00195623	0.00171359	0.00179639	0.00228376	0.0017175	0.00268143	0.00246646	0.00265828	0.00330917	0.00455811	0.0185841	0.888135	0.00641612	0.0102207	0.00610569	0.00353832	0.0395251
P45974	Cytosol	0.0164551	0.0335724	0.0350476	0.895512	0.0194133	clust13	0.0046186	0.0072108	0.00462565	0.00788819	0.00632342	0.00613647	0.00700057	0.00622371	0.00796983	0.0150018	0.012076	0.013934	0.752509	0.0198508	0.0593183	0.0382638	0.0116357	0.0194133
P46060	Cytosol	0.024862	0.0541642	0.0624422	0.807182	0.0513494	clust13	0.00738255	0.0108688	0.00661066	0.0109891	0.0103788	0.0099255	0.0121625	0.0107083	0.0144803	0.0277781	0.0201838	0.0119305	0.607632	0.0223379	0.0975473	0.0524705	0.0152641	0.0513494
P47897	Cytosol	0.013792	0.0262756	0.0292166	0.900391	0.0303246	clust13	0.0038641	0.00544576	0.0044821	0.00476714	0.00493277	0.00432425	0.00577744	0.006474	0.0060292	0.0108377	0.0123497	0.00980116	0.805025	0.0152503	0.0361262	0.025922	0.00826659	0.0303246
P48556	Cytosol	0.0221198	0.0404891	0.0471368	0.87466	0.0155946	clust13	0.00727992	0.00889838	0.00594153	0.0084464	0.00813398	0.00711152	0.00900825	0.00778897	0.0100274	0.0157942	0.0213153	0.0438788	0.690469	0.0218232	0.0555839	0.0485098	0.0143948	0.0155946
P48643	Cytosol	0.0117873	0.0105359	0.0149033	0.75028	0.212493	clust13	0.00374841	0.00206074	0.00597815	0.00151411	0.00174203	0.00156897	0.00233096	0.0033798	0.00246169	0.00241562	0.0100259	0.00993692	0.717952	0.00410778	0.00940821	0.00634444	0.00253085	0.212493
P49327	Cytosol	0.00384614	0.0066771	0.00596514	0.964454	0.0190579	clust13	0.00145813	0.00113318	0.00125481	0.00101048	0.00151659	0.0010094	0.00171279	0.00142783	0.00173094	0.00113074	0.00310346	0.0101545	0.939245	0.00650435	0.00357429	0.00226398	0.00271211	0.0190579
P49368	Cytosol	0.0119903	0.00885569	0.0175046	0.902272	0.0593771	clust13	0.00301715	0.00156705	0.00740611	0.00106321	0.00153235	0.00113645	0.00219303	0.00293066	0.00150638	0.00175132	0.0142469	0.00607007	0.879438	0.0029067	0.00814429	0.00416476	0.00154858	0.0593771
P49720	Cytosol	0.00611335	0.00833032	0.0119645	0.966527	0.00706445	clust13	0.00206441	0.00179141	0.00225754	0.00156259	0.00154384	0.00132144	0.00195481	0.00194764	0.00205392	0.0022781	0.00763248	0.416188	0.532916	0.00498711	0.00536411	0.0038406	0.00323185	0.00706445
P49721	Cytosol	0.00318027	0.00406708	0.00519697	0.981213	0.00634258	clust13	0.000931594	0.000779728	0.00146894	0.000669105	0.000713045	0.000623754	0.000987682	0.0010735	0.00094354	0.000906465	0.00334697	0.405387	0.568096	0.00203075	0.00275343	0.00157971	0.00136626	0.00634258
P50502	Cytosol	0.00829493	0.0119116	0.0200364	0.946358	0.0133992	clust13	0.00274676	0.00228459	0.00326358	0.00209346	0.00223631	0.00205329	0.00271653	0.00281199	0.00363337	0.0031117	0.0132913	0.0843423	0.833506	0.00757311	0.0112609	0.00547733	0.00419879	0.0133992
P50990	Cytosol	0.0120231	0.00889041	0.02915	0.881107	0.0688299	clust13	0.00322068	0.00171945	0.00708296	0.00127055	0.00165303	0.00132972	0.00203886	0.00259825	0.00178689	0.00218176	0.0251813	0.00966387	0.85252	0.00390641	0.00791226	0.00491569	0.00218857	0.0688299
P50991	Cytosol	0.00713864	0.00675605	0.00745545	0.871635	0.107015	clust13	0.00219972	0.00128816	0.00365076	0.000937866	0.001211	0.000968547	0.0016389	0.00199973	0.00127892	0.00153223	0.0046443	0.00561236	0.852172	0.00254408	0.00576324	0.00403061	0.00151194	0.107015
P51665	Cytosol	0.00832376	0.0144037	0.0166965	0.939118	0.0214575	clust13	0.00235517	0.00285945	0.00310914	0.00275907	0.00282775	0.00237086	0.00319606	0.00324999	0.00345894	0.00593521	0.00730238	0.00942596	0.884193	0.00615039	0.021101	0.0137701	0.00447826	0.0214575
P53396	Cytosol	0.00148097	0.00178986	0.00239565	0.990309	0.0040242	clust13	0.000389706	0.000343121	0.000748144	0.000293958	0.000434917	0.000289744	0.000379277	0.000391965	0.000483534	0.00037127	0.00154084	0.337763	0.648429	0.0015934	0.00121255	0.000602771	0.000708279	0.0040242
P53618	Cytosol	0.0102115	0.0173505	0.0190699	0.914356	0.039012	clust13	0.00324335	0.00345588	0.00351223	0.00274686	0.00336635	0.00275655	0.00372786	0.0047529	0.00413534	0.00670055	0.00823404	0.0103895	0.845641	0.00865291	0.0282599	0.0162103	0.00520227	0.039012
P53621	Cytosol	0.0124867	0.0199417	0.0285064	0.90052	0.0385448	clust13	0.00381637	0.0040815	0.0045888	0.00313767	0.00376716	0.00322095	0.00437491	0.00544103	0.00508568	0.00777064	0.0156501	0.0123306	0.819426	0.00901191	0.0341834	0.0195547	0.00601432	0.0385448
P54136	Cytosol	0.0127704	0.0229557	0.0239643	0.838658	0.101652	clust13	0.00444821	0.00460349	0.00371869	0.00349792	0.00423739	0.00357807	0.00496687	0.0066754	0.00579098	0.00889579	0.00927752	0.0123839	0.749765	0.0119199	0.0366192	0.0210838	0.00688571	0.101652
P55060	Cytosol	0.0089844	0.0186258	0.016156	0.852099	0.104135	clust13	0.00325398	0.0034488	0.00228163	0.0033789	0.00368714	0.00304723	0.00375332	0.00475917	0.00436969	0.0070243	0.00476197	0.0119432	0.780419	0.0102992	0.0271746	0.0165495	0.00571326	0.104135
P55072	Cytosol	0.0443766	0.0349268	0.120746	0.722501	0.0774498	clust13	0.0150432	0.00689814	0.0224353	0.00494617	0.00606616	0.00525908	0.00786101	0.0107944	0.00903822	0.00903657	0.102671	0.0192474	0.611525	0.0150814	0.0516436	0.0185042	0.00649944	0.0774498
P55884	Cytosol	0.0251947	0.0338878	0.0746065	0.779552	0.086759	clust13	0.00851905	0.00778636	0.00888924	0.00557994	0.00641981	0.005687	0.00760715	0.00859392	0.0106203	0.0136407	0.0503455	0.0212933	0.640939	0.0147665	0.0609274	0.0316124	0.010013	0.086759
P56192	Cytosol	0.0123412	0.023522	0.0222643	0.705067	0.236805	clust13	0.00413724	0.00492913	0.00327486	0.00367457	0.00419801	0.00377073	0.00490784	0.00697083	0.00613923	0.00884216	0.00728291	0.0120038	0.620661	0.01255	0.0318342	0.0207086	0.00730987	0.236805
P60228	Cytosol	0.0195773	0.0259672	0.0621798	0.824309	0.0679671	clust13	0.00635384	0.00582811	0.00739534	0.00415111	0.00483138	0.00422153	0.00591454	0.00684862	0.00813669	0.0111886	0.0428545	0.0156401	0.720218	0.0104487	0.0473198	0.0231421	0.0075398	0.0679671
P61163	Cytosol	0.0138122	0.0232777	0.0272501	0.8468	0.0888605	clust13	0.00473597	0.00487944	0.00419675	0.00379039	0.00449592	0.00379796	0.00501037	0.00618301	0.00609188	0.00942581	0.0117324	0.014112	0.751784	0.0121408	0.0392842	0.0223143	0.00716438	0.0888605
P61289	Cytosol	0.0187803	0.0332924	0.0412057	0.847995	0.0587269	clust13	0.00629729	0.00696849	0.00551454	0.00697105	0.00644056	0.00584754	0.00681556	0.00721771	0.00864854	0.0167357	0.0158215	0.0155311	0.709347	0.0199653	0.0587987	0.0335211	0.0108318	0.0587269
P61923	Cytosol	0.0128008	0.0230537	0.0233843	0.781328	0.159433	clust13	0.00467991	0.00462598	0.00349494	0.0035745	0.00431245	0.00368263	0.00504091	0.00644322	0.00615624	0.00827095	0.00895714	0.0176186	0.69477	0.0114445	0.0298427	0.0204288	0.0072229	0.159433
P62191	Cytosol	0.0068526	0.0112037	0.0135067	0.953617	0.01482	clust13	0.00195269	0.00221267	0.00268723	0.00210062	0.0022589	0.00176286	0.00265439	0.00242693	0.00276171	0.00363735	0.00710766	0.0243236	0.901482	0.00555014	0.0110844	0.00731999	0.00385714	0.01482
P62195	Cytosol	0.00874717	0.0158602	0.0164332	0.904959	0.0540006	clust13	0.0031471	0.00311414	0.00248592	0.00281694	0.00320493	0.00257955	0.00346873	0.00379006	0.00404624	0.00606645	0.00632051	0.0145474	0.840002	0.00775117	0.0226246	0.0151802	0.00485345	0.0540006
P62258	Cytosol	0.0161197	0.0129805	0.0229554	0.925288	0.0226567	clust13	0.00385164	0.00198822	0.0102799	0.00171961	0.00239823	0.00184509	0.00304817	0.00396945	0.00218849	0.00173981	0.0190271	0.0240803	0.880874	0.00684751	0.00688782	0.00300595	0.00359256	0.0226567
P62333	Cytosol	0.00577139	0.00843847	0.0114505	0.961829	0.0125104	clust13	0.00168097	0.00162645	0.00246397	0.00140686	0.00155672	0.00130353	0.00212585	0.0020455	0.00207212	0.00241318	0.00696519	0.0876477	0.85088	0.0042121	0.0108655	0.0053123	0.00291205	0.0125104
P62826	Cytosol	0.0126308	0.0172132	0.0219292	0.916221	0.0320056	clust13	0.00453502	0.00307211	0.00502368	0.0027593	0.00375001	0.00294821	0.00410823	0.00364749	0.0056595	0.00346487	0.0128049	0.032927	0.846064	0.0122483	0.010906	0.00696372	0.00711258	0.0320056
P63104	Cytosol	0.00625568	0.00147363	0.00428152	0.983667	0.00432212	clust13	0.000371708	0.000223811	0.00566016	0.000165388	0.000262283	0.00018741	0.000339604	0.000518923	0.000215708	0.000164782	0.00390103	0.00185713	0.980211	0.000638448	0.000423881	0.000226667	0.000310438	0.00432212
P63167	Cytosol	0.0398073	0.0484075	0.0832918	0.813566	0.014927	clust13	0.0198387	0.00858804	0.0113805	0.00468863	0.00733124	0.00535618	0.0124648	0.0185667	0.00598766	0.00856402	0.0687401	0.0271522	0.634805	0.0141272	0.100149	0.0303631	0.00696997	0.014927
P78371	Cytosol	0.00575243	0.00351207	0.00682885	0.701131	0.282776	clust13	0.0013667	0.000660756	0.00372498	0.000482853	0.000521656	0.000482506	0.000781859	0.0012432	0.000833681	0.000621484	0.00537369	0.00543755	0.689852	0.00108424	0.00220382	0.0017857	0.00076718	0.282776
Q01518	Cytosol	0.00126775	0.0016035	0.00149365	0.991367	0.00426859	clust13	0.00033374	0.000264591	0.00066942	0.000245864	0.000333204	0.000248163	0.000367375	0.000408901	0.000405352	0.000265641	0.000822653	0.00236553	0.985681	0.0013515	0.000750959	0.000560723	0.000657129	0.00426859
Q12904	Cytosol	0.0313122	0.0588714	0.0778035	0.814745	0.0172679	clust13	0.0109589	0.0123886	0.00796474	0.0126618	0.0117383	0.0103462	0.0134055	0.0107196	0.0157072	0.0268853	0.035211	0.0597004	0.517295	0.0354168	0.104723	0.0756013	0.022008	0.0172679
Q13155	Cytosol	0.0138911	0.0241841	0.0281025	0.894174	0.0396486	clust13	0.0042809	0.00512679	0.00448341	0.00414122	0.00470798	0.0038889	0.00516971	0.00627626	0.00566905	0.0103278	0.0121057	0.010872	0.802882	0.0130065	0.0372272	0.0228147	0.00737111	0.0396486
Q13200	Cytosol	0.00899778	0.0142645	0.0193557	0.939277	0.0181045	clust13	0.00262934	0.00294233	0.00342612	0.00277191	0.00271333	0.00237365	0.00322574	0.00317986	0.00366257	0.00495221	0.010741	0.0176608	0.877293	0.00689173	0.0192514	0.0134519	0.00472878	0.0181045
Q13347	Cytosol	0.0279388	0.0381779	0.0864385	0.749769	0.0976763	clust13	0.00924752	0.00885663	0.00983461	0.00676739	0.00744197	0.00654945	0.00833555	0.00908352	0.012434	0.0153925	0.058612	0.024373	0.594734	0.0169063	0.0676657	0.0340799	0.0120092	0.0976763
Q13509	Cytosol	0.0174493	0.0306305	0.0339434	0.820944	0.0970329	clust13	0.00605915	0.00657795	0.00481223	0.00532511	0.00571846	0.00505784	0.00648442	0.00804465	0.00808565	0.0133617	0.012496	0.0186539	0.695952	0.0160856	0.0512517	0.0294651	0.00953532	0.0970329
Q13561	Cytosol	0.0148224	0.0244532	0.0351322	0.909207	0.0163857	clust13	0.00447025	0.00546883	0.00488334	0.00433261	0.00458638	0.00408007	0.00584164	0.00561245	0.00603868	0.00997302	0.0191205	0.0154575	0.817201	0.011386	0.0305253	0.0268057	0.00783064	0.0163857
Q14152	Cytosol	0.0176641	0.0224877	0.077265	0.835681	0.0469026	clust13	0.00552129	0.00511846	0.0070244	0.00376847	0.00435434	0.00379031	0.00504189	0.00553272	0.00661748	0.0111855	0.059462	0.020693	0.738283	0.00971666	0.0404028	0.0196709	0.00691472	0.0469026
Q14204	Cytosol	0.0163443	0.0205858	0.0613422	0.877611	0.0241171	clust13	0.0048438	0.00496	0.00654049	0.0034404	0.00381683	0.0033502	0.00475091	0.00522742	0.0045366	0.00914522	0.0476604	0.0129789	0.797045	0.00941685	0.0307231	0.0210919	0.00635465	0.0241171
Q14258	Cytosol	0.029837	0.0425677	0.136763	0.764806	0.0260267	clust13	0.00955161	0.0107388	0.00954654	0.00837835	0.00821043	0.00755424	0.00989103	0.00853368	0.0144619	0.0225178	0.0997832	0.0252859	0.581918	0.0207468	0.071901	0.0518794	0.0130745	0.0260267
Q14315	Cytosol	0.0179513	0.0336302	0.0367999	0.893992	0.017627	clust13	0.00537081	0.00743435	0.00514619	0.00597656	0.00656048	0.00559367	0.00796474	0.00753469	0.00763393	0.0133445	0.0158214	0.0138307	0.751584	0.0170185	0.0627773	0.0378516	0.0109294	0.017627
Q14974	Cytosol	0.00287126	0.00484648	0.00406137	0.966038	0.0221824	clust13	0.0011099	0.000785122	0.000976233	0.000662558	0.00101799	0.000712405	0.00130769	0.00114584	0.00109474	0.000852049	0.00211458	0.00735332	0.948994	0.00343145	0.00276425	0.00188815	0.00160683	0.0221824
Q15008	Cytosol	0.0143642	0.0270066	0.0281283	0.917619	0.0128822	clust13	0.00462555	0.00565886	0.00407978	0.00594254	0.00540393	0.00478313	0.00589816	0.00497879	0.00627626	0.00952125	0.0123308	0.0662876	0.761763	0.0156999	0.0372349	0.0270288	0.00960413	0.0128822
Q15046	Cytosol	0.00681792	0.0116912	0.0120321	0.942902	0.0265565	clust13	0.00219717	0.00196208	0.00265867	0.00173	0.00223401	0.00179574	0.00250089	0.00343051	0.00271584	0.00295887	0.00635736	0.0113795	0.896448	0.00565697	0.0163014	0.00960882	0.00350782	0.0265565
Q15365	Cytosol	0.00749095	0.0102432	0.0152619	0.947227	0.0197768	clust13	0.00203791	0.00181176	0.00364128	0.00130174	0.00170532	0.00138079	0.00233179	0.00352361	0.00197209	0.00287338	0.0104164	0.00638114	0.912789	0.00376035	0.0139565	0.00776416	0.0025763	0.0197768
Q15366	Cytosol	0.0100996	0.0118553	0.0210725	0.913503	0.0434696	clust13	0.00299662	0.00215933	0.00494365	0.00162925	0.00223053	0.00177176	0.0026942	0.00352953	0.00274027	0.00295414	0.0153781	0.00888011	0.872666	0.00466222	0.0155061	0.00877167	0.0030171	0.0434696
Q15369	Cytosol	0.00609716	0.00843553	0.0116838	0.960786	0.0129979	clust13	0.00181972	0.00157314	0.0027043	0.00129705	0.00158029	0.00136537	0.00205098	0.00214184	0.00224151	0.00216318	0.00727907	0.0167633	0.924259	0.00506113	0.00828716	0.00375679	0.00265834	0.0129979
[truncated: 3,250 more rows]

## Sheet: Tabal S4.1 Cluster accuracy
Table S4.1. Cluster classification accuracy
	R1			R2			R3			Merge			Threshold filtered
[truncated: 21 more rows]

## Sheet: Table S4.2Neighborhood accuracy
Table S4.2. Neighborhood classification accuracy
	R1			R2			R3			Merge			Threshold filtered
[truncated: 7 more rows]

## Sheet: Table S5.1 Domain Enrichment
Table S5. Domain enrichment analysis
	FC			Adjust_Pvalue
[truncated: 23 more rows]

## Sheet: Table S5.2 pfam Domain
Table S5.2 pfam Domain Enrichment
[truncated: 37 more rows]

[truncated: 2 more sheets: Table S5.3 CD-HIT analysis, Table S6 Antibodies]
